# Supplementary material for: Distinct polyadenylation landscapes of diverse human tissues revealed by a modified PA-seq strategy
Source: BMC Genomics. 2013 Sep 11;14:615. doi: 10.1186/1471-2164-14-615 (PMC3848854; doi:10.1186/1471-2164-14-615)
Supplement: Additional file 17 — Custom tracks (wiggle format) of PA-seq for 13 human tissues. [file 1471-2164-14-615-S17.zip]

Archive with 13 entries (13 files):
- Testis_hg19.real.bed.filtered.wig
- Adult_Brain_hg19.real.bed.filtered.wig
- Breast_hg19.real.bed.filtered.wig
- Colon_hg19.real.bed.filtered.wig
- Fetal_Brain_hg19.real.bed.filtered.wig
- Heart_hg19.real.bed.filtered.wig
- Kidney_hg19.real.bed.filtered.wig
- Liver_hg19.real.bed.filtered.wig
- Lung_hg19.real.bed.filtered.wig
- Pancreas_hg19.real.bed.filtered.wig
- Prostate_hg19.real.bed.filtered.wig
- Skeletal_Muscle_hg19.real.bed.filtered.wig
- Spleen_hg19.real.bed.filtered.wig
