# Supplementary material for: Distinct polyadenylation landscapes of diverse human tissues revealed by a modified PA-seq strategy
Source: BMC Genomics. 2013 Sep 11;14:615. doi: 10.1186/1471-2164-14-615 (PMC3848854; doi:10.1186/1471-2164-14-615)
Supplement: Additional file 17 — Custom tracks (wiggle format) of PA-seq for 13 human tissues. [file 1471-2164-14-615-S17.zip › Testis_hg19.real.bed.filtered.wig]

track type=wiggle_0 name=Testis_Plus_strand description=Testis_Plus_strand color=208,0,0
variableStep chrom=chr1
328411	4
328431	3
328434	1
328438	22
328442	1
328454	12
328455	3
328459	3
328580	1
328581	5
564558	1
564811	1857
564812	7546
564813	611
564814	65
564815	139
564816	8
564817	2
564949	1
564950	5
565106	4
565107	1
565188	1
565202	1
565203	2
565207	1
565208	1
565211	3
565215	1
565216	1
565217	2
565221	7
565223	5
565227	1
565229	1
565230	9
565232	27
565235	3
565236	2
565238	5
565239	3
565241	4
565242	2
565243	1
565244	2
565245	3
565246	2
565247	2
565248	18
565249	1
565251	13
565254	4
565256	12
565258	6
565260	4
565261	1
565262	4
565264	8
565266	3
565267	144
565268	9
565269	11
565270	3
565271	8
565275	11
565276	2
565277	7
565280	2
565281	15
565337	13
565339	8
565340	11
565351	11
565352	4
565354	6
565356	10
565357	21
565358	6
565359	3
565360	5
565361	8
565363	2
565365	1
565366	3
565367	7
565369	1
565371	2
565372	2
565373	3
565374	3
565376	2
565377	2
565378	12
565381	1
565382	1
565383	2
565384	4
565386	5
565389	1
565390	2
565391	5
565392	9
565394	10
565396	6
565397	5
565398	8
565399	10
565401	5
565402	1
565403	4
565449	3
565450	1
565583	5
565585	1
565586	14
565589	2
565590	3
565746	1
565747	1
565748	12
565752	1
565753	1
565754	1
565756	5
565759	1
565760	1
565767	1
565771	1
565772	3
565774	1
565778	1
565779	9
565780	3
565781	15
565782	3
565783	2
565787	1
565788	4
565789	7
565790	3
565793	7
565795	4
565796	4
565797	58
565798	27
565799	2
565800	12
565801	15
565802	20
565803	17
565804	80
565805	33
565806	24
565807	1
565808	1
565809	2
565810	25
565811	12
565812	1
565813	4
565814	3
565815	24
565816	5
565817	19
565818	40
565820	10
565821	26
565822	148
565823	1
565824	2
565825	84
565826	1
565827	2
565828	32
565829	9
565830	19
565831	2
565832	179
565833	12
565834	2
565835	1
565836	3
565838	3
565839	39
565840	4
565841	6
565842	13
565844	10
565845	10
565846	6
565847	2
565848	4
565850	6
565851	10
565854	3
565855	1
565856	5
565857	4
565859	3
565860	3
565861	1
565862	4
565863	6
565865	6
565866	1
565867	1
565868	7
565869	1
565870	3
565934	2
566019	3
566021	1
566023	2
566064	1
566067	4
566070	2
566073	1
566082	1
566360	2
566369	1
566444	3
566448	1
566449	1
566450	48
566451	3
566452	5
566556	2
566637	1
566639	2
566641	12
566642	1
566643	2
566644	7
566645	28
566648	2
566651	7
566652	3
566653	24
566654	1
566655	6
566656	13
566658	14
566660	4
566662	12
566663	21
566664	1
566666	6
566668	2
566669	9
566670	5
566672	9
566673	6
566675	28
566676	3
566677	2
566678	2
566679	2
566680	4
566681	14
566685	8
566686	56
566687	6
566688	18
566689	10
566690	4
566691	30
566693	4
566694	5
566695	34
566696	22
566698	6
566699	21
566701	2
566702	4
566703	3
566706	5
566708	23
566709	4
566711	22
566712	3
566713	1
566714	16
566715	13
566716	12
566717	4
566718	11
566720	1
566721	1
566723	5
566725	3
566728	1
566729	8
566730	5
566731	7
566732	13
566733	7
566734	31
566735	9
566736	6
566737	17
566738	7
566739	5
566740	12
566741	7
566742	31
566744	18
566745	1
566748	37
566749	6
566750	5
566751	22
566753	18
566754	2
566756	13
566757	13
566758	19
566759	5
566760	1
566761	16
566762	2
566765	1
566766	7
566767	39
566768	7
566894	4
566896	1
566897	3
566898	7
566899	15
566900	3
566901	7
566902	57
566903	19
566904	2
566905	14
566906	3
566907	8
566908	4
566909	2
566911	3
566912	19
566914	1
567166	1
567170	1
567171	2
567177	1
567181	1
567192	1
567253	1
567259	2
567261	1
567279	1
567286	1
567291	2
567294	2
567296	1
567298	1
567303	1
567305	2
567307	2
567308	3
567309	5
567310	1
567312	2
567313	1
567315	2
567317	15
567321	2
567326	2
567328	2
567329	4
567330	3
567332	5
567334	3
567336	1
567337	1
567339	9
567341	2
567342	11
567345	6
567347	3
567350	1
567351	1
567353	2
567357	5
567360	7
567363	3
567364	4
567365	6
567366	2
567367	4
567368	5
567370	1
567374	1
567376	1
567377	1
567382	8
567384	7
567387	1
567388	1
567391	4
567392	1
567402	2
567403	1
567409	2
567414	2
567416	9
567417	3
567418	2
567420	10
567421	9
567422	9
567423	9
567425	5
567429	1
567430	2
567432	1
567434	3
567435	4
567437	6
567440	9
567441	5
567444	7
567445	11
567448	6
567450	25
567451	67
567452	3
567455	30
567456	25
567458	16
567459	12
567460	11
567461	10
567462	5
567463	9
567465	9
567468	5
567470	6
567471	11
567472	10
567473	56
567474	22
567476	3
567477	7
567479	7
567480	25
567539	30
567540	34
567541	2
567542	17
567543	91
567545	34
567546	6
567547	19
567548	4
567549	4
567550	31
567551	11
567552	33
567554	1
567555	60
567557	20
567558	3
567559	15
567560	28
567561	2
567562	10
567563	2
567564	65
567565	7
567566	230
567567	5
567568	28
567569	97
567571	14
567572	21
567573	12
567574	10
567575	10
567576	12
567578	16
567579	2
567580	1
567581	7
567593	2
567616	1
567618	1
567621	4
567622	5
567624	4
567627	12
567629	3
567630	7
567631	4
567632	12
567633	7
567634	15
567635	4
567636	12
567637	3
567638	23
567640	27
567641	30
567642	14
567644	13
567645	5
567646	4
567648	8
567649	3
567650	2
567651	11
567653	10
567654	5
567655	18
567656	51
567657	47
567658	9
567659	6
567660	3
567661	3
567662	11
567664	5
567666	3
567667	51
567668	9
567669	12
567671	5
567672	2
567673	4
567674	45
567675	4
567678	7
567679	14
567680	17
567681	2
567684	1
567685	43
567686	1
567687	1
567690	2
567691	5
567692	14
567693	3
567694	8
567695	4
567696	1
567697	6
567698	2
567735	1
567740	4
567741	1
567742	2
567743	21
567746	6
567747	23
567749	9
567750	5
567751	6
567752	4
567753	18
567755	10
567756	2
567757	6
567758	15
567759	24
567762	1
567763	2
567764	6
567765	5
567766	8
567767	3
567768	4
567770	2
567771	11
567772	10
567773	18
567774	1
567775	10
567776	23
567777	2
567778	23
567779	11
567781	8
567782	49
567784	2
567801	1
567846	1
567849	15
567851	3
567852	1
567854	15
567855	11
567858	72
567860	5
567861	16
567862	6
567863	8
567865	21
567866	1
567867	12
567868	1
567870	1
567871	1
567909	1
567911	7
567914	4
567917	5
567919	1
567920	2
567922	7
567924	10
567927	1
567928	25
567929	4
567930	2
567932	2
567935	1
567937	1
567938	4
567939	7
567941	23
567944	5
567945	10
567947	2
567948	1
567949	1
567950	1
567952	3
567953	3
567955	1
567956	2
567957	5
567958	2
567959	2
567961	1
567964	5
567966	3
567967	1
567968	8
567969	2
567970	7
567971	19
567974	4
567977	2
567978	2
567979	5
567980	6
567981	4
567983	8
567984	3
567985	10
567986	3
567987	17
567990	2
567993	1
567994	3
567995	3
567996	26
567998	62
567999	3
568002	2
568005	5
568006	9
568007	2
568009	6
568010	8
568013	11
568014	1
568015	8
568023	5
568024	2
568027	4
568028	2
568029	1
568030	1
568031	1
568033	1
568035	4
568038	4
568039	1
568040	1
568043	5
568046	1
568049	2
568050	2
568051	2
568053	2
568058	1
568062	1
568066	128
568067	5
568068	2
568312	4
568315	3
568321	2
568336	1
568344	1
568346	1
568350	3
568352	3
568355	2
568358	1
568359	3
568410	2
568411	6
568414	2
568513	4
568516	3
568517	4
568518	3
568519	1
568520	3
568522	4
568526	4
568528	4
568529	5
568530	2
568533	2
568537	1
568538	8
568542	1
568544	3
568546	7
568547	1
568548	100
568549	644
568550	63
568551	93
568552	8
568554	2
568557	1
568558	1
568559	2
568561	6
568562	2
568663	1
568665	3
568670	3
568678	4
568682	7
568683	3
568686	3
568687	5
568688	1
568689	5
568691	3
568843	1586
568844	8604
568845	992
569165	1
569168	2
569177	1
569178	4
569182	2
569186	1
569187	1
569193	1
569201	4
569322	11
569331	4
569332	3
569333	7
569337	4
569338	4
569339	8
569340	4
569342	3
569343	3
569346	4
569347	12
569348	3
569350	12
569351	6
569352	5
569354	6
569355	1
569357	14
569360	2
569361	4
569364	1
569366	3
569368	2
569369	2
569370	1
569371	6
569372	1
569373	6
569375	16
569379	1
569380	8
569381	10
569383	1
569384	1
569385	7
569388	1
569389	1
569390	1
569391	2
569398	3
569399	1
569401	7
569404	1
569411	5
569414	2
569415	1
569417	4
569418	1
569420	7
569422	1
569424	3
569425	1
569430	1
569436	3
569438	1
569439	8
569441	1
569445	1
569447	3
569448	1
569449	1
569450	3
569451	2
569452	1
569455	1
569456	6
569457	3
569458	2
569459	4
569460	4
569461	14
569465	6
569467	14
569468	1
569470	3
569471	1
569472	5
569474	3
569476	5
569477	4
569478	3
569480	4
569481	1
569482	1
569483	5
569485	8
569486	5
569487	8
569489	1
569490	1
569534	1
569537	10
569539	4
569541	7
569542	2
569543	10
569546	2
569547	5
569548	13
569549	8
569550	3
569551	12
569552	10
569553	9
569554	6
569555	16
569556	3
569558	10
569559	8
569560	10
569561	13
569562	40
569565	8
569566	8
569567	14
569568	44
569570	17
569571	19
569572	6
569573	34
569574	14
569576	5
569577	13
569578	5
569579	2
569580	7
569581	10
569582	7
569583	3
569584	10
569585	7
569586	13
569588	15
569589	19
569590	16
569591	3
569592	16
569593	17
569594	37
569596	2
569597	10
569598	3
569599	37
569600	39
569602	1
569603	26
569604	23
569605	10
569606	6
569607	11
569669	5
569671	1
569672	1
569673	11
569675	3
569676	15
569678	10
569679	8
569680	10
569681	18
569683	32
569684	2
569686	2
569687	6
569688	4
569690	11
569691	2
569692	1
569693	11
569694	5
569696	10
569697	3
569698	8
569699	11
569702	16
569703	3
569704	34
569705	7
569707	8
569708	13
569709	4
569710	66
569711	6
569712	11
569713	4
569714	8
569715	3
569716	22
569753	17
569755	74
569756	2
569759	207
569760	38
569761	34
569763	1
569765	1
569766	11
569769	4
569770	10
569771	1
569772	8
569774	7
569775	4
569776	2
569778	4
569780	2
569781	13
569783	27
569784	1
569785	10
569787	7
569788	17
569790	1
569793	3
569795	4
569800	2
569933	4
569934	6
569936	1
569937	6
569938	7
569941	6
569942	1
569943	12
569944	46
569946	15
569947	1
569950	9
569951	11
569953	12
569955	36
569957	20
569958	4
569964	9
569966	3
569967	14
569968	2
569969	6
569971	4
569973	9
569974	5
569976	1
569978	3
569980	1
569981	4
569982	14
569984	2
569995	2
570019	1
570028	1
570032	4
570033	10
570034	5
570035	16
570036	6
570039	5
570040	5
570043	3
570045	3
570048	5
570050	1
570051	15
570052	5
570053	2
570054	5
570055	2
570057	9
570058	1
570060	2
570063	8
570064	2
570065	4
570066	9
570067	4
570068	10
570071	2
570072	2
570078	2
570079	1
570090	1
570091	3
570092	11
570094	1
570099	3
570101	5
570102	3
570103	10
570104	7
570105	37
570106	4
570107	13
570108	10
570109	8
570110	1
570111	2
570112	5
570113	2
570114	163
570115	12
570116	18
570117	8
570118	30
570119	6
570120	8
570121	4
570122	10
570123	4
570124	5
570125	11
570126	2
570127	5
570128	2
570129	24
570131	10
570132	5
570133	5
570134	11
570135	14
570136	20
570137	3
570138	25
570139	3
570141	8
570142	4
570143	3
570144	2
570145	3
570146	1
570148	3
570149	1
570150	12
570151	29
570152	3
570154	1
570155	7
570157	20
570158	1
570159	22
570160	3
570161	4
570162	14
570163	8
570165	10
570166	11
570168	6
570169	8
570170	7
570171	2
570172	14
570174	6
570175	5
570176	6
570177	1
570178	8
570181	1
570183	1
570184	1
570187	1
570188	2
570201	1
570208	2
570221	3
570222	6
570223	4
570224	1
570227	3
570228	35
570229	1
570232	13
570235	2
570237	9
570241	3
570243	3
570244	3
570245	1
570246	3
570248	2
570250	5
570251	5
570253	6
570257	3
570258	1
570261	2
570262	6
570264	1
570267	2
570269	4
570270	8
570273	2
570278	1
570279	3
570282	2
570283	3
570285	1
570286	2
570290	3
570291	2
570292	1
570294	1
570295	1
570296	13
570297	34
723053	1
723055	15
723057	1
789474	33
789475	2
789480	1
789482	3
789483	2
789767	1
789768	10
789803	2
792554	2
792566	1
792568	4
792573	2
792577	1
792626	2
794825	15
879954	11
879955	61
879956	8
879962	2
879963	3
879965	2
901094	1
901095	6
901096	7
901099	24
901101	4
901102	1
901103	1
901112	1
911228	3
911245	1
949916	39
949917	4
949918	285
949919	22
949920	2
991493	7
991499	4
991502	1
991505	1
1105718	6
1105722	1
1133314	5
1133320	2
1169069	3
1169080	2
1169095	15
1169096	4
1169099	25
1169100	9
1169101	1
1169102	3
1169103	1
1169107	1
1169108	25
1169109	2
1169559	1
1169560	17
1169562	1
1169564	1
1170416	7
1170419	8
1170421	1
1170439	1
1227404	7
1227405	231
1227406	26
1227407	12
1227408	3
1227409	1
1227410	7
1227411	4
1227413	6
1227414	3
1227415	2
1227416	1
1247056	7
1247057	54
1247059	4
1247060	1
1247066	1
1264262	15
1264264	6
1264270	2
1264271	1
1264272	5
1264273	20
1264274	1
1264275	1
1264276	167
1264277	10
1264278	9
1264279	2
1264280	3
1264281	1
1264283	3
1264286	1
1293255	14
1293256	4
1293272	7
1293277	4
1337410	31
1337412	3
1337414	9
1337415	4
1337418	2
1337421	28
1337426	1
1346062	11
1346064	8
1358667	8
1365627	3
1365630	13
1365631	2
1365634	2
1365635	12
1365639	1
1365640	1
1365641	1
1376145	587
1376146	1525
1376147	48
1376148	302
1376149	30
1378258	10
1378260	2
1378262	3
1405537	2
1405539	6
1405541	8
1431581	3
1431582	44
1431583	3
1431585	8
1431588	1
1431589	1
1431591	1
1431595	1
1470065	84
1470066	2
1470067	2
1470068	26
1470069	2
1470070	1
1470071	1
1470073	1
1470074	2
1470075	1
1470076	1
1470079	1
1470082	1
1552700	3
1552701	9
1552706	1
1565983	46
1565984	140
1565985	280
1565986	6
1565987	9
1565988	5
1565989	3
1565990	5
1565991	18
1570029	4
1570030	74
1570031	2
1570032	2
1570033	6
1633249	8
1633250	43
1633251	1
1633252	4
1824155	1
1824161	2
1824164	1
1824166	11
1824172	1
1962181	3
1962187	3
1962191	1
1962193	11
1962194	2
1962197	3
2116826	1
2116827	30
2116828	2
2116829	5
2116830	15
2116831	1
2116832	23
2116833	78
2116834	4
2116839	3
2118421	6
2239860	2
2240095	21
2240096	3
2241008	8
2241549	35
2241550	3
2241554	2
2241555	276
2241556	11
2241558	1
2241560	6
2241562	1
2241564	3
2241569	1
2241570	1
2241572	1
2241574	3
2241576	1
2241577	5
2241578	28
2241651	16
2241652	89
2241653	4
2241654	4
2283634	5
2283635	2
2283636	1
2283638	1
2283639	5
2283640	1
2283654	1
2334653	8
2334655	7
2334656	47
2334660	22
2334661	3
2334663	2
2334664	4
2334736	4
2334739	2
2334740	3
2334741	25
2334742	1
2334748	3
2335184	4
2335189	32
2335195	3
2335196	1
2335197	1
2335198	17
2335200	6
2335203	3
2335205	1
2336866	16
2336873	7
2336874	28
2336875	413
2336876	14
2336877	3
2336878	1
2336879	3
2336880	2
2336881	28
2336882	161
2336883	10
2336884	2
2336885	2
2436963	3
2436965	1
2436966	12
2436967	1
2436968	6
2436970	12
2436971	8
2436978	1
2478897	1
2478898	33
2478901	1
2478904	3
2478906	1
2478912	1
2478915	1
2478919	1
2478923	3
2495176	12
2495177	35
2495180	1
2495182	151
2495183	4
2495184	3
2495185	1
2495186	6
2495187	3
2495188	78
2495189	141
2495190	9
2495266	11
2495268	1
2495274	10
2522902	9
2522903	66
2522904	1
2522905	2
2522906	14
2522907	51
2522908	3
2522909	10
2522910	1
2522912	1
3355184	3
3397673	2
3397676	30
3397677	1
3546641	1
3546651	1
3546689	3
3546690	216
3546691	15
3546692	1
3546693	18
3546695	1
3546696	4
3546697	2
3546700	2
3546701	1
3546703	2
3546706	5
3546708	1
3546709	1
3650472	4
3652765	2
3692519	3
3692520	156
3692521	5
3692522	21
3692523	4
3692524	3
3692527	8
3692545	1
3693261	1
3693274	36
3693275	5
3693276	1
3693277	3
3693278	1
3693281	2
3693286	7
3698741	9
3698742	2
3698743	1
3698744	31
3698746	16
3698748	2
3698750	2
3698759	3
3702099	8
3702100	48
3702101	2
3702102	1
3702103	4
3702104	6
3801985	4
3801991	3
3801993	4
4843849	2
6161234	5
6161235	2
6161240	32
6161241	8
6161243	2
6161244	2
6161245	2
6161246	1
6161247	1
6161252	3
6161253	9
6268372	2
6268373	2
6280860	29
6280861	1
6280865	1
6280870	1
6280874	1
6516728	16
6516729	101
6516731	1
6516732	5
6516733	1
6516735	1
6516736	2
6516737	1
6516739	3
6516742	3
6516744	1
6516745	1
6516746	1
6516750	5
6520432	26
6520433	1
6520436	10
6520437	3
6520439	17
6520440	3
6520441	2
6520442	1
6520451	2
6520452	1
6520453	8
6520457	1
6520458	1
6520459	144
6520460	5
6520461	1
6520462	4
6520463	1
6520464	3
6520465	22
6520466	3
6520467	3
6520468	22
6520469	66
6520470	1
6520471	94
6520472	8
6520473	4
6520474	3
6520475	6
6520476	3
6520477	1
6520479	2
6520482	2
6520487	1
6520489	1
6520490	1
6520491	1
6520494	6
6520497	6
6520498	5
6520518	34
6520989	266
6520990	688
6520991	564
6520992	57
6520993	8
6520994	8
6520995	5
6520996	5
6520997	5
6520998	3
6520999	4
6521000	23
6521001	3
6521002	1
6521003	7
6521004	250
6521005	23
6521006	45
6521007	16
6521008	20
6521420	1
6521426	1
6521427	20
6521429	11
6521433	1
6523503	10
6523504	49
6523506	35
6523507	2
6523508	5
6523512	2
6649331	13
6649332	113
6649333	6
6649334	2
6649336	1
6649338	8
6649339	15
6649340	88
6649341	3
6649343	2
6649344	2
6649346	1
6649351	1
6649352	1
6683566	7
6684047	1
6684048	106
6684050	9
6684051	5
6684053	1
6684054	16
6684055	3
6684056	27
6684057	144
6684058	3
6684059	4
6684061	4
6684064	1
6684065	1
6684067	1
6693620	8
6693622	61
6693623	2
6693624	5
6693625	14
6693626	39
6693627	4
6693628	1
6693631	1
6693633	1
6693636	1
6695640	2
6695646	19
6695647	7
6695649	1
6695651	2
6695656	1
6695660	1
6695663	1
6695673	2
6909685	3
6927321	6
6932018	2
6932019	4
6932020	3
6932021	6
6932029	2
6932073	67
6932074	3
6932076	1
6932077	1
6932078	14
6932080	1
6932082	1
6932083	1
6932085	1
6932087	1
6932088	6
6932089	1
6932093	1
6932098	4
6932104	1
6932105	1
6932106	4
6948259	42
6948260	205
6948261	6
6948263	4
6948264	2
6948265	1
6948267	1
6948269	1
7829764	1
7829766	3
7829768	1
7836830	1
7836834	2
7836837	2
7841489	151
7841490	19
7841491	185
7841492	1143
7841493	21
7841494	7
7841495	18
7841496	9
7841497	9
7841498	7
7875890	4
7905229	2
7905237	21
7905239	2
8045337	432
8045338	14
8045339	1
8045340	2
8045341	102
8045342	957
8045343	18
8045344	61
8045345	38
8045346	19
8045347	6
8045403	3
8404220	10
8404224	5
8404226	40
8404227	13
9327952	1
9327954	14
9327956	2
9327962	2
9327964	4
9331392	5
9331393	31
9331394	4
9331395	3
9331396	1
9427923	1
9427924	28
9427925	1
9427926	1
9427946	1
9429586	13
9429587	4
9429588	2
9429589	276
9429590	13
9429591	1
9429592	2
9429593	2
9429594	12
9642604	2
9642605	12
9642608	1
9642609	5
9642825	1
9642829	5
9642831	11
9642833	1
9642838	1
9665007	19
9665010	1
9665011	1
9665013	3
9665016	2
9665020	1
9665024	4
9788969	1
9788970	25
9788975	26
9788976	2
9788979	4
9789314	15
9789315	8
10043163	5
10044628	2
10044819	1
10044834	1
10044835	7
10044836	3
10044840	5
10044841	2
10045556	11
10049766	13
10049777	2
10076073	14
10076077	8
10076078	125
10076079	5
10076080	50
10076081	6
10076082	1
10240659	2
10240661	6
10240665	1
10240667	3
10241136	8
10241290	4
10241292	3
10241295	12
10368631	1
10368634	2
10368642	1
10368654	2
10436872	3
10441655	63
10441656	9
10441657	2
10441658	154
10441659	4
10441660	24
10441662	1
10441663	1
10441668	2
10441669	2
10441670	3
10441671	2
10441672	1
10480197	26
10480198	1
10480199	7
10480200	167
10480201	513
10480202	11
10480203	121
10480204	4
10480205	1
10480206	6
10480207	3
10480208	2
10480563	1
10480564	4
10480565	6
10480566	10
10480567	1
10480568	96
10480569	5
10480570	1
10480571	3
10502787	9
10502788	2
10502865	11
10502867	1
10502868	1
10502870	2
10502871	1
10502875	1
10511713	3
10511715	1
10511716	17
10511719	5
10511720	4
10690809	9
10690810	72
10690813	1
10690814	128
10690815	1
10690817	3
10690818	2
10690819	2
10690822	1
10690823	3
10690824	2
10690826	7
10690827	3
10690829	3
11084099	167
11084100	14
11084101	1
11084102	52
11084103	1
11084104	1
11084105	2
11084107	1
11084257	4
11085547	5
11085549	8
11085550	1
11090580	3
11090583	3
11090585	26
11090586	5
11346335	8
11346339	2
11346341	14
11346342	1
11346348	1
11346350	1
11346353	1
11348482	4
11348491	15
11348492	1
11348494	2
11359634	1
11359635	6
11359636	1
11359642	1
11597608	8
11597609	2
11597624	1
11597628	4
11722346	59
11722347	140
11722348	6
11722351	1
11722352	1
11722354	3
11722355	1
11722357	4
11722359	1
11723379	5
11723382	1
11723384	11
11734087	5
11734088	6
11734090	1
11734408	1
11734414	2
11785915	2
11810825	74
11810826	326
11810827	14
11810828	56
11810829	11
11810830	4
11810831	10
11810832	4
11810833	1
11810834	1
11810836	1
11810838	2
11814850	9
11814858	2
11849534	2
11849539	2
11849642	5
11903186	31
11903187	27
11903188	42
11903189	4
11903191	3
11903192	1
11903193	1
11903195	2
11908134	1
11908136	12
11908138	4
11908139	2
12035594	291
12035595	19
12035596	71
12035597	40
12035598	45
12035599	4
12035600	1
12035601	2
12035603	1
12035604	1
12073252	11
12073559	6
12073560	44
12073561	7
12073565	8
12073566	58
12073567	13
12073568	24
12073570	1
12073571	2
12073572	7
12073573	1
12073574	1
12092096	105
12092097	3
12092098	1
12092099	2
12092100	3
12092101	74
12092102	2
[truncated: 149,385 more rows]
