# Supplementary material for: Distinct polyadenylation landscapes of diverse human tissues revealed by a modified PA-seq strategy
Source: BMC Genomics. 2013 Sep 11;14:615. doi: 10.1186/1471-2164-14-615 (PMC3848854; doi:10.1186/1471-2164-14-615)
Supplement: Additional file 17 — Custom tracks (wiggle format) of PA-seq for 13 human tissues. [file 1471-2164-14-615-S17.zip › Adult_Brain_hg19.real.bed.filtered.wig]

track type=wiggle_0 name=Adult_Brain_Plus_strand description=Adult_Brain_Plus_strand color=208,0,0
variableStep chrom=chr1
328431	1
328434	2
328438	1
328454	3
328459	1
328580	1
328581	4
564556	1
564571	1
564585	2
564588	3
564592	1
564594	4
564596	2
564598	1
564811	1639
564812	13875
564813	2451
564814	254
564815	240
564816	203
564817	131
564927	2
564928	2
564929	1
564934	2
564935	2
564938	3
564940	1
564941	2
564948	6
564949	13
564950	100
564951	11
564952	8
564953	4
564954	2
564955	4
565106	32
565107	22
565108	1
565109	2
565113	1
565120	1
565131	2
565134	1
565138	1
565140	2
565142	2
565143	1
565144	1
565145	2
565147	1
565148	6
565150	2
565151	3
565155	654
565159	1
565163	11
565164	3
565166	1
565168	2
565169	1
565170	5
565172	3
565173	3
565174	6
565175	3
565176	10
565177	3
565178	5
565179	6
565180	5
565181	6
565183	3
565184	3
565185	3
565187	2
565188	19
565189	1
565190	2
565191	17
565192	3
565193	1
565194	4
565195	23
565196	5
565197	2
565198	2
565199	2
565200	4
565201	2
565203	18
565204	1
565205	5
565206	5
565207	19
565209	2
565210	1
565211	8
565212	2
565215	1
565216	3
565217	2
565218	3
565219	4
565220	4
565221	5
565222	3
565223	6
565225	4
565226	1
565227	1
565228	2
565229	2
565230	7
565231	2
565232	20
565233	1
565234	3
565235	2
565236	3
565237	6
565238	3
565239	7
565240	6
565242	1
565243	4
565245	2
565246	5
565247	2
565248	13
565250	1
565251	28
565252	2
565254	10
565255	7
565256	4
565258	2
565259	2
565260	1
565261	10
565262	9
565263	14
565264	39
565265	30
565266	6
565267	404
565268	83
565269	8
565270	8
565271	17
565274	8
565275	6
565276	6
565277	13
565280	2
565281	35
565332	5
565336	1
565337	1
565338	1
565339	11
565340	8
565346	1
565347	4
565348	1
565350	9
565351	3
565352	8
565353	6
565354	17
565355	2
565356	20
565357	24
565358	19
565359	6
565360	8
565361	11
565362	2
565363	4
565364	4
565365	2
565366	7
565367	7
565368	3
565370	1
565372	1
565373	1
565374	2
565376	3
565377	1
565378	15
565379	3
565381	6
565382	6
565383	5
565385	3
565386	2
565388	1
565390	3
565391	1
565392	10
565393	1
565394	7
565395	2
565396	6
565397	6
565398	6
565399	5
565401	2
565403	2
565450	7
565451	1
565453	1
565456	1
565586	3
565587	1
565589	2
565592	7
565746	2
565747	5
565748	11
565751	1
565752	3
565753	1
565754	9
565756	1
565757	5
565758	1
565768	3
565769	1
565771	1
565772	1
565773	1
565774	1
565775	1
565778	1
565779	2
565780	7
565781	2
565782	2
565783	1
565786	4
565787	5
565788	3
565789	8
565790	9
565792	2
565793	4
565794	4
565795	4
565796	8
565797	35
565798	17
565799	7
565800	2
565801	17
565802	15
565803	20
565804	64
565805	23
565806	23
565807	7
565808	4
565809	1
565810	12
565811	9
565812	4
565813	7
565814	7
565815	15
565816	4
565817	12
565818	24
565819	4
565820	8
565821	24
565822	65
565823	6
565824	3
565825	22
565826	7
565827	3
565828	5
565829	8
565830	19
565831	8
565832	301
565833	22
565834	11
565835	6
565836	5
565837	7
565839	17
565840	15
565841	1
565842	5
565843	7
565844	9
565845	2
565846	7
565847	2
565848	8
565849	1
565850	4
565851	6
565852	4
565853	6
565854	4
565855	3
565856	6
565857	5
565858	1
565859	3
565860	14
565861	1
565862	8
565863	14
565864	5
565865	6
565866	1
565867	3
565868	6
565869	3
565870	1
565871	3
565877	1
565878	2
565880	1
565883	2
565887	3
565888	1
565889	2
565891	1
565894	1
565895	1
565897	1
565898	3
565899	1
565900	3
565902	1
565903	2
565904	1
565905	1
565907	1
565916	1
565919	1
565922	4
565926	2
565929	1
565931	1
565934	2
566020	1
566021	5
566023	1
566024	1
566062	2
566067	1
566070	2
566075	1
566102	1
566291	1
566292	2
566295	1
566305	2
566315	1
566317	1
566318	1
566319	1
566321	4
566322	2
566323	1
566324	5
566325	1
566328	1
566339	2
566340	2
566341	3
566342	3
566346	1
566349	3
566352	1
566353	1
566354	2
566357	4
566359	1
566360	1
566368	1
566443	6
566444	4
566445	1
566446	2
566447	1
566448	4
566449	15
566450	778
566451	67
566452	26
566557	1
566559	1
566562	1
566564	3
566565	11
566635	3
566636	1
566638	5
566639	2
566641	8
566642	4
566643	1
566644	1
566645	18
566646	1
566647	5
566648	13
566650	1
566653	4
566654	5
566655	3
566656	6
566657	5
566658	11
566659	2
566660	6
566662	2
566663	12
566664	2
566670	4
566672	3
566673	3
566674	1
566675	3
566677	1
566678	2
566680	1
566681	4
566683	3
566685	1
566686	6
566687	4
566688	4
566691	5
566694	6
566695	8
566696	1
566698	2
566699	4
566707	2
566708	10
566710	1
566711	10
566714	2
566715	2
566717	1
566718	1
566720	1
566724	1
566725	2
566727	1
566729	5
566730	1
566731	4
566732	3
566733	6
566734	7
566735	3
566737	3
566738	6
566739	3
566740	2
566741	3
566742	20
566744	7
566745	3
566746	1
566748	6
566751	12
566752	3
566753	11
566754	2
566756	3
566757	10
566758	4
566760	12
566761	5
566762	6
566763	1
566764	5
566766	11
566767	7
566768	11
566896	1
566897	6
566898	1
566899	4
566900	5
566901	1
566902	4
566903	3
566905	7
566907	1
566909	1
566912	5
567192	1
567242	73
567243	1
567251	1
567259	2
567260	1
567267	1
567270	4
567271	2
567277	1
567286	2
567287	1
567288	1
567292	1
567296	4
567297	2
567299	1
567301	1
567302	2
567303	2
567304	4
567305	2
567316	2
567321	6
567323	1
567324	1
567325	2
567326	1
567327	1
567328	2
567330	1
567332	2
567338	3
567339	6
567340	1
567342	2
567344	1
567345	7
567346	1
567349	1
567351	1
567357	1
567359	1
567360	2
567363	4
567365	1
567366	2
567368	1
567370	2
567371	1
567377	1
567378	2
567380	1
567381	2
567382	4
567383	2
567388	5
567390	3
567391	3
567392	3
567394	7
567396	3
567398	1
567399	1
567400	1
567401	3
567402	3
567403	5
567404	10
567406	5
567407	4
567408	1
567409	16
567410	1
567411	1
567413	4
567414	9
567415	3
567416	12
567417	23
567418	14
567419	1
567420	14
567421	9
567422	18
567423	5
567425	3
567426	3
567427	10
567428	1
567429	2
567430	6
567431	1
567432	5
567434	2
567435	1
567436	2
567437	8
567440	10
567441	14
567443	1
567444	9
567445	31
567446	1
567447	4
567448	16
567450	22
567451	47
567452	8
567453	2
567455	24
567456	13
567458	12
567459	7
567460	4
567461	4
567462	6
567463	2
567464	6
567465	5
567466	1
567467	1
567468	4
567469	2
567470	2
567471	4
567472	9
567473	22
567474	8
567475	1
567476	2
567477	3
567478	6
567479	3
567480	16
567483	15
567539	7
567540	21
567541	3
567542	12
567543	44
567544	6
567545	4
567546	1
567547	21
567548	10
567550	14
567551	5
567552	8
567553	3
567554	6
567555	17
567556	2
567557	14
567558	1
567559	7
567560	12
567562	14
567563	5
567564	6
567565	11
567566	14
567567	2
567568	1
567569	14
567570	6
567571	3
567572	3
567573	7
567574	5
567576	5
567577	1
567578	7
567579	2
567580	6
567587	1
567589	1
567590	11
567591	3
567592	4
567596	2
567597	5
567599	1
567600	6
567601	2
567605	1
567606	1
567609	2
567611	2
567612	4
567613	1
567614	3
567615	4
567616	1
567617	6
567618	1
567621	1
567623	1
567624	2
567625	1
567626	1
567627	6
567632	1
567634	6
567636	2
567637	4
567638	1
567641	12
567642	4
567644	4
567645	3
567646	2
567647	1
567649	1
567650	1
567651	3
567654	2
567655	5
567656	9
567657	7
567658	1
567660	2
567661	1
567662	5
567664	1
567665	2
567666	1
567667	7
567668	5
567669	11
567670	15
567671	5
567673	1
567674	18
567675	1
567678	1
567679	11
567680	3
567681	3
567684	1
567685	56
567686	3
567691	6
567692	20
567694	4
567695	2
567696	1
567697	3
567698	1
567699	3
567701	1
567705	2
567708	1
567709	3
567710	2
567711	3
567715	1
567716	3
567723	1
567726	1
567731	1
567733	3
567735	1
567737	6
567738	3
567740	2
567741	3
567742	8
567743	16
567744	7
567745	4
567747	4
567748	7
567749	2
567750	2
567751	1
567752	7
567753	7
567754	5
567755	18
567756	10
567757	3
567758	9
567759	20
567760	2
567762	3
567763	3
567764	2
567765	7
567766	6
567767	13
567768	7
567770	9
567771	15
567772	10
567773	32
567775	7
567776	14
567777	4
567778	5
567779	11
567781	6
567782	32
567783	6
567784	1
567785	2
567792	2
567793	1
567794	1
567801	2
567804	1
567815	1
567828	1
567830	2
567852	10
567853	6
567854	15
567855	20
567856	7
567858	25
567859	8
567861	3
567862	5
567863	6
567864	7
567865	18
567866	1
567867	9
567868	4
567869	1
567886	1
567889	1
567906	1
567911	11
567912	3
567914	8
567915	5
567917	1
567918	3
567922	2
567923	4
567924	5
567925	3
567928	3
567929	3
567930	5
567932	1
567935	5
567938	2
567941	2
567942	1
567943	2
567944	1
567945	5
567946	1
567947	1
567948	3
567952	2
567953	3
567954	6
567955	3
567956	1
567957	1
567958	2
567959	1
567960	1
567962	2
567964	4
567965	4
567966	2
567967	2
567968	7
567969	2
567970	14
567971	16
567973	1
567974	5
567979	3
567980	6
567981	7
567983	5
567984	2
567985	7
567986	2
567987	13
567988	6
567993	1
567994	6
567995	3
567996	7
567997	1
567998	408
567999	6
568001	1
568004	1
568005	1
568006	24
568007	1
568009	8
568010	30
568012	1
568013	6
568014	6
568015	7
568016	2
568017	3
568019	9
568020	1
568021	3
568022	5
568023	32
568024	4
568025	5
568026	2
568027	3
568028	15
568029	10
568030	12
568031	6
568032	8
568033	15
568034	5
568035	34
568036	7
568037	5
568038	5
568039	2
568040	18
568041	3
568042	1
568043	4
568044	7
568045	8
568046	31
568047	1
568048	11
568049	3
568050	10
568051	11
568052	9
568053	10
568054	5
568055	8
568056	4
568057	10
568058	24
568059	5
568060	7
568061	12
568062	3
568063	10
568064	14
568065	57
568066	3938
568067	1033
568068	431
568303	1
568306	1
568308	1
568310	2
568311	3
568312	2
568314	1
568315	3
568319	1
568322	1
568324	2
568325	1
568326	2
568331	1
568335	2
568340	2
568341	1
568342	4
568347	2
568350	3
568352	1
568353	1
568354	1
568355	3
568356	1
568358	1
568409	1
568410	5
568412	1
568413	1
568414	2
568415	1
568416	2
568418	2
568420	1
568513	1
568514	5
568517	3
568518	3
568520	1
568521	1
568522	4
568525	3
568526	1
568527	1
568531	3
568534	1
568535	5
568536	2
568538	1
568541	1
568546	2
568547	2
568548	4
568549	13
568550	1
568551	4
568552	3
568554	3
568558	1
568559	1
568561	2
568662	3
568663	2
568664	5
568665	4
568666	3
568667	2
568673	3
568677	1
568678	4
568679	1
568682	2
568685	2
568686	3
568687	5
568688	2
568689	6
568691	2
568692	5
568843	603
568844	4304
568845	230
569144	2
569147	1
569149	2
569152	2
569153	1
569155	1
569156	1
569161	2
569162	1
569164	2
569166	1
569169	1
569176	1
569178	3
569186	2
569189	1
569322	4
569323	1
569324	2
569325	2
569331	4
569332	3
569333	2
569336	1
569337	1
569339	1
569341	1
569347	1
569350	1
569352	1
569356	1
569360	1
569361	2
569362	1
569364	1
569365	1
569366	1
569369	1
569371	1
569372	1
569374	1
569375	3
569380	2
569381	1
569390	2
569398	3
569401	2
569402	4
569409	2
569411	6
569414	1
569415	2
569418	2
569420	2
569423	2
569424	2
569425	1
569426	1
569428	3
569431	3
569432	3
569433	1
569434	1
569436	6
569438	5
569439	7
569443	2
569445	3
569447	2
569449	2
569450	2
569452	1
569453	1
569454	3
569455	12
569457	10
569458	4
569459	2
569460	2
569461	3
569462	11
569464	5
569465	4
569467	7
569468	2
569469	1
569470	1
569471	3
569473	2
569474	3
569475	1
569476	1
569477	4
569478	4
569479	5
569480	3
569481	3
569482	1
569483	3
569484	6
569485	2
569486	11
569487	5
569488	1
569489	3
569490	2
569536	5
569537	2
569538	3
569539	4
569540	1
569541	6
569542	2
569543	8
569544	1
569545	3
569546	3
569547	3
569548	6
569549	15
569551	2
569552	7
569554	4
569555	8
569556	1
569558	6
569559	4
569560	4
569561	5
569562	7
569563	2
569565	6
569567	4
569568	13
569569	1
569570	3
569571	2
569573	7
569574	2
569576	1
569577	4
569578	1
569579	1
569580	2
569581	4
569582	5
569583	1
569584	4
569585	3
569586	8
569587	1
569588	4
569589	8
569590	4
569591	3
569592	4
569593	6
569594	11
569595	3
569597	2
569598	3
569599	5
569600	12
569603	9
569604	5
569605	4
569606	3
569607	3
569669	8
569671	1
569672	5
569673	4
569675	7
569676	7
569678	2
569679	3
569680	4
569681	11
569682	4
569683	5
569685	1
569686	1
569687	1
569688	1
569689	7
569690	5
569691	2
569693	10
569694	1
569695	1
569696	3
569697	4
569698	9
569699	10
569702	1
569703	5
569704	8
569705	4
569707	3
569708	5
569709	7
569710	19
569711	4
569713	5
569714	2
569715	1
569716	2
569753	11
569754	2
569755	43
569756	10
569758	2
569759	1
569761	21
569762	5
569763	5
569764	10
569765	1
569766	2
569767	2
569770	3
569773	1
569776	3
569778	1
569780	1
569786	1
569787	1
569788	7
569800	1
569933	3
569934	6
569935	1
569936	1
569937	5
569938	4
569939	1
569940	2
569941	9
569942	1
569943	5
569944	18
569945	1
569946	25
569947	1
569950	5
569951	10
569952	1
569953	15
569954	5
569955	4
569956	4
569957	5
569958	4
569959	1
569962	1
569964	3
569966	3
569967	1
569968	1
569969	1
569971	2
569974	4
569977	2
569978	3
569979	1
569980	1
569982	22
569983	1
569984	2
569988	1
570008	1
570011	1
570013	1
570015	1
570016	2
570017	2
570018	4
570019	2
570020	1
570023	1
570027	2
570028	2
570029	3
570030	2
570031	6
570032	1
570033	13
570034	10
570035	12
570036	12
570037	4
570038	4
570039	2
570040	1
570041	2
570042	3
570043	3
570044	1
570045	2
570046	2
570047	1
570048	4
570049	7
570050	9
570051	8
570052	12
570053	4
570055	1
570056	4
570057	3
570058	1
570059	1
570060	12
570062	2
570063	2
570064	1
570065	3
570066	4
570067	3
570068	3
570069	3
570070	3
570071	5
570072	5
570073	3
570074	1
570076	3
570077	1
570078	1
570079	1
570081	1
570083	1
570084	3
570086	1
570087	1
570091	2
570092	1
570093	2
570094	2
570095	1
570096	4
570097	4
570098	1
570099	1
570100	4
570101	1
570102	2
570103	3
570104	1
570109	4
570111	1
570112	1
570113	2
570115	1
570116	1
570117	1
570120	3
570124	8
570125	1
570126	4
570127	3
570129	3
570130	4
570133	4
570138	2
570141	2
570144	2
570145	3
570147	6
570148	3
570149	4
570150	1
570151	5
570152	2
570155	2
570156	1
570157	3
570159	7
570160	2
570161	4
570163	2
570164	1
570165	2
570166	6
570168	2
570171	1
570172	5
570174	1
570178	1
570211	2
570223	3
570228	18
570232	1
570235	1
570237	3
570239	1
570242	1
570245	1
570247	2
570250	1
570251	6
570252	1
570253	2
570257	2
570258	8
570259	5
570273	1
570274	3
570277	1
570278	3
570281	2
570285	1
570286	2
570287	3
570291	2
570292	7
570294	2
570297	4
723053	5
723054	1
723055	10
723056	9
723057	4
789475	2
789770	1
789799	3
789800	1
792554	1
792555	2
792557	1
792566	1
792568	7
792573	2
792626	1
792627	1
794824	2
794825	20
794826	6
794827	3
794829	2
879954	1
879955	3
879956	1
879957	1
879962	2
879964	1
901094	4
901095	11
901096	1
901098	1
901099	7
901100	1
901101	1
901103	1
901107	1
911245	1
911257	1
949916	9
949917	4
949918	85
949919	15
991491	2
991493	42
991494	4
991495	3
991497	2
991498	2
991499	14
991500	6
991501	4
991502	2
991503	3
991505	3
991507	1
991510	1
991515	1
991516	1
1169069	1
1169095	2
1169098	1
1169099	5
1169100	2
1169101	1
1169103	1
1169108	5
1169557	1
1169559	5
1169560	25
1169561	1
1169562	2
1170416	8
1170419	24
1170420	11
1170421	2
1227404	4
1227405	42
1227406	7
1227407	3
1227408	1
1227410	2
1227411	1
1227412	1
1247056	13
1247057	21
1247058	1
1247059	1
1264262	1
1264264	2
1264265	1
1264266	1
1264268	1
1264270	2
1264271	1
1264272	1
1264273	5
1264274	2
1264275	1
1264276	26
1264277	6
1264278	3
1264279	5
1264280	1
1264285	1
1293255	18
1293256	5
1293257	3
1293259	1
1293260	1
1293263	1
1293264	1
1293267	1
1293269	1
1293272	5
1293273	2
1293277	1
1337410	15
1337411	1
1337413	1
1337414	2
1337415	3
1337417	1
1337418	1
1337420	2
1337421	20
1337422	1
1337423	1
1337424	3
1346062	13
1346063	3
1346064	2
1346066	1
1346069	1
1346075	1
1358665	5
1358667	11
1358674	1
1358677	4
1364728	371
1364729	3
1365625	19
1365626	4
1365627	48
1365628	12
1365629	22
1365630	130
1365631	39
1365632	12
1365633	13
1365634	6
1365635	142
1365636	34
1365637	20
1365638	6
1365639	15
1365640	3
1365641	10
1376145	41
1376146	169
1376147	14
1376148	48
1376149	9
1378255	1
1378258	2
1405536	2
1405537	7
1405538	2
1405539	11
1405541	1
1405542	1
1431581	8
1431582	37
1431583	5
1431584	8
1431585	4
1431586	2
1431590	2
1431594	1
1431597	3
1431600	1
1470065	26
1470066	4
1470067	4
1470068	4
1470069	1
1470075	1
1470076	1
1470078	4
1470079	1
1470080	2
1470083	2
1544147	3
1544148	3
1544149	3
1544150	1
1544151	2
1544152	1
1552699	1
1552701	7
1552702	1
1552708	1
1565983	14
1565984	16
1565985	27
1565986	2
1565987	4
1565988	1
1565992	1
1570029	1
1570030	3
1633249	1
1633250	2
1824166	4
1962179	14
1962180	6
1962182	1
1962185	1
1962187	16
1962188	10
1962189	11
1962190	13
1962191	57
1962192	9
1962193	195
1962194	46
1962195	20
1962196	8
1962197	52
1962198	5
1962199	5
1962200	4
1962201	1
1962202	4
1962203	3
1962204	2
1962205	7
1962206	1
1962207	4
1962209	7
1962210	1
1962211	8
1962212	1
1962213	7
1962214	3
2116826	12
2116827	60
2116828	16
2116829	6
2116830	38
2116831	5
2116832	39
2116833	111
2116834	11
2116835	3
2116836	2
2116837	5
2116838	5
2116840	3
2116842	1
2116845	3
2116846	1
2116847	2
2116848	1
2116849	1
2116850	1
2116851	1
2118420	1
2118421	20
2118423	2
2239879	2
2240095	7
2241007	22
2241008	211
2241549	91
2241550	8
2241552	1
2241553	1
2241554	1
2241555	182
2241556	38
2241557	4
2241558	3
2241559	2
2241560	4
2241562	2
2241563	1
2241565	1
2241570	3
2241573	1
2241574	5
2241575	1
2241577	1
2241578	14
2241651	11
2241652	47
2241653	1
2241655	1
2283629	2
2283630	1
2283631	4
2283633	2
2283635	3
2283636	9
2283637	1
2283638	3
2283639	1
2283640	1
2283641	2
2283645	2
2283648	1
2283651	1
2283667	1
2334653	1
2334655	6
2334656	34
2334657	6
2334658	3
2334659	2
2334660	10
2334661	3
2334663	3
2334664	1
2334741	17
2334742	2
2334743	1
2334747	2
2335184	3
2335185	1
2335189	11
2335191	2
2335193	1
2335196	1
2335198	7
2335199	1
2335202	1
2335203	3
2336866	1
2336867	1
2336873	5
2336874	6
2336875	63
2336876	13
2336877	1
2336878	4
2336879	1
2336881	5
2336882	22
2336883	8
2336884	1
2336885	3
2336886	1
2436964	7
2436965	6
2436966	27
2436967	4
2436968	3
2436969	4
2436970	47
2436971	25
2436972	7
2436973	5
2436975	4
2436976	1
2436977	5
2436978	2
2436979	2
2436980	2
2478898	11
2478899	1
2478906	1
2478917	1
2478918	1
2495176	3
2495177	3
2495182	29
2495183	3
2495184	1
2495185	1
2495187	1
2495188	16
2495189	39
2495266	12
2495267	1
2495271	1
2495274	3
2495276	2
2495285	2
2495286	1
2495288	1
2495289	2
2495290	2
2522902	7
2522903	67
2522904	9
2522905	5
2522906	12
2522907	105
2522908	5
2522909	14
2522910	8
2522911	2
3355184	16
3355185	5
3355186	1
3397673	4
3397676	4
3397677	2
3397680	1
3546640	3
3546642	1
3546689	4
3546690	178
3546691	56
3546692	9
3546693	17
3546694	9
3546695	2
3546696	3
3546697	3
3546698	5
3546699	5
3546700	7
3546701	2
3546702	10
3546703	4
3546704	4
3546705	5
3546706	7
3546707	7
3546708	7
3546709	3
3546710	2
3546711	6
3546712	10
3650472	1
3652771	2
3692524	2
3801985	3
3801991	1
3801993	2
3801994	4
4843840	1
4843845	1
4843851	8
4843859	1
4843860	1
4843863	1
4843867	1
4843868	1
4843870	2
4843871	1
6161234	37
6161235	6
6161238	4
6161239	39
6161240	617
6161241	125
6161242	28
6161243	16
6161244	6
6161245	16
6161246	19
6161247	57
6161248	8
6161249	8
6161250	5
6161251	5
6161252	24
6161253	61
6268372	4
6268373	6
6280859	1
6280860	12
6280864	2
6280865	3
6280869	1
6280871	2
6520494	1
6520517	1
6520990	2
6521004	2
6649331	3
6649332	11
6649338	2
6649339	9
6649340	21
6649341	2
6649342	1
6649343	1
6649345	1
6649349	4
6649350	2
6649351	1
6683566	12
6684047	2
6684048	15
6684049	2
6684051	3
6684053	3
6684054	4
6684055	2
6684056	2
6684057	26
6684058	4
6684061	1
6684064	1
6693620	4
6693622	22
6693623	4
6693624	2
6693625	4
6693626	6
6693628	3
6695646	4
6695647	2
6695656	4
6695662	2
6695667	6
6695673	2
6909685	15
6927321	2
6932073	6
6932076	3
6932077	2
6932078	6
6932089	1
6932091	1
6932098	2
6932100	1
6932105	1
6932106	5
6948259	2
6948260	16
6948261	1
7827942	6
7827947	16
[truncated: 185,505 more rows]
