# Supplementary material for: Distinct polyadenylation landscapes of diverse human tissues revealed by a modified PA-seq strategy
Source: BMC Genomics. 2013 Sep 11;14:615. doi: 10.1186/1471-2164-14-615 (PMC3848854; doi:10.1186/1471-2164-14-615)
Supplement: Additional file 17 — Custom tracks (wiggle format) of PA-seq for 13 human tissues. [file 1471-2164-14-615-S17.zip › Breast_hg19.real.bed.filtered.wig]

track type=wiggle_0 name=Breast_Plus_strand description=Breast_Plus_strand color=208,0,0
variableStep chrom=chr1
328438	2
328580	11
328581	2
564567	4
564574	12
564576	6
564579	4
564581	1
564582	5
564585	13
564587	5
564591	9
564594	12
564596	37
564600	1
564601	6
564811	3857
564812	65943
564813	2389
564814	209
564815	463
564816	533
564817	344
564949	1
565106	20
565107	6
565136	3
565140	3
565143	4
565147	5
565151	8
565154	11
565155	110
565156	4
565163	37
565168	14
565171	4
565172	4
565174	2
565176	13
565178	14
565180	6
565184	11
565185	13
565186	2
565187	2
565188	14
565191	31
565194	5
565195	30
565197	13
565198	5
565199	16
565200	10
565202	6
565203	16
565205	27
565206	25
565207	4
565211	21
565212	1
565214	7
565215	13
565216	22
565220	9
565221	1
565223	32
565226	2
565227	9
565229	4
565231	18
565232	48
565235	14
565237	5
565238	21
565239	13
565241	8
565243	12
565244	14
565245	3
565246	21
565247	5
565248	47
565249	4
565251	35
565254	40
565256	50
565257	3
565258	8
565259	37
565260	23
565261	10
565262	6
565263	20
565264	34
565265	6
565267	496
565268	31
565269	3
565270	44
565271	42
565272	5
565274	2
565275	51
565277	18
565280	2
565281	58
565336	26
565337	67
565339	13
565340	61
565343	8
565345	11
565346	10
565347	17
565349	1
565350	4
565352	25
565354	1
565356	25
565357	15
565358	9
565359	8
565360	12
565361	15
565363	11
565364	5
565365	1
565366	4
565367	7
565368	1
565374	11
565376	17
565382	11
565383	12
565385	3
565391	2
565392	10
565394	9
565396	9
565397	6
565398	23
565399	4
565401	16
565402	7
565403	3
565449	16
565450	8
565451	5
565583	2
565592	14
565593	5
565746	32
565747	76
565748	40
565751	23
565752	16
565753	6
565754	14
565756	13
565757	31
565758	17
565759	13
565760	5
565761	9
565763	10
565766	4
565768	4
565770	4
565771	1
565772	1
565775	2
565778	13
565779	45
565781	33
565782	2
565783	4
565788	6
565789	12
565790	14
565793	10
565794	5
565795	19
565796	4
565797	52
565798	30
565799	18
565800	12
565801	12
565802	12
565804	49
565805	39
565806	37
565807	1
565810	29
565811	2
565812	4
565813	14
565815	14
565816	6
565817	21
565818	32
565820	26
565821	73
565822	88
565823	1
565825	137
565828	30
565829	8
565830	27
565832	210
565833	16
565839	31
565842	29
565844	14
565845	29
565846	9
565847	4
565848	8
565849	3
565850	4
565851	8
565853	15
565854	13
565857	15
565858	5
565859	2
565860	14
565862	14
565863	34
565864	1
565865	27
565866	5
565867	1
565868	3
565869	2
565870	7
566019	1
566023	1
566062	12
566063	6
566064	1
566065	1
566066	2
566067	1
566070	1
566072	1
566073	1
566078	1
566079	1
566100	5
566101	4
566448	1
566449	12
566450	36
566451	6
566565	3
566571	2
566635	14
566639	21
566641	9
566644	4
566645	36
566648	10
566650	5
566651	9
566652	1
566653	8
566655	6
566656	15
566658	12
566660	11
566663	17
566666	13
566668	5
566669	4
566670	13
566673	15
566675	2
566678	5
566679	3
566680	3
566681	1
566686	18
566687	2
566688	1
566689	6
566694	6
566696	4
566698	1
566707	5
566708	11
566711	3
566721	2
566729	4
566730	7
566731	5
566732	10
566733	15
566734	14
566735	5
566736	4
566737	2
566740	12
566743	3
566744	2
566745	2
566748	17
566750	3
566751	10
566753	2
566754	2
566756	5
566758	19
566759	1
566761	8
566762	13
566766	10
566767	12
566768	10
566901	1
566907	1
566909	1
566915	2
567242	54
567271	12
567290	2
567291	2
567299	1
567300	2
567310	2
567313	2
567318	1
567326	1
567330	3
567342	9
567350	2
567351	3
567357	4
567362	4
567363	1
567365	3
567367	4
567368	14
567369	8
567370	4
567372	7
567373	3
567376	18
567381	6
567382	9
567384	12
567388	17
567390	8
567391	7
567392	1
567393	22
567394	10
567397	6
567400	11
567402	19
567403	2
567404	1
567406	3
567408	5
567409	20
567413	8
567414	40
567416	46
567417	13
567418	51
567419	1
567420	32
567421	21
567422	42
567423	16
567425	27
567426	8
567427	7
567428	6
567430	8
567432	13
567434	5
567435	12
567436	10
567437	16
567439	16
567440	37
567441	23
567444	19
567445	95
567446	9
567448	22
567450	23
567451	199
567453	3
567455	152
567456	128
567457	5
567458	66
567459	28
567460	19
567461	11
567463	2
567465	27
567468	10
567469	2
567470	2
567471	6
567472	20
567473	119
567474	87
567476	7
567477	20
567478	24
567479	10
567480	29
567482	13
567483	28
567539	48
567540	20
567542	21
567543	78
567545	57
567547	14
567548	2
567549	11
567550	32
567551	13
567552	30
567553	3
567554	12
567555	20
567557	25
567559	37
567560	19
567562	8
567564	32
567565	18
567566	49
567568	6
567569	43
567572	6
567573	7
567574	5
567576	60
567578	4
567579	13
567580	1
567581	8
567582	6
567583	13
567584	8
567585	20
567586	6
567587	8
567589	9
567590	80
567591	2
567592	14
567593	27
567594	16
567595	12
567596	11
567597	24
567598	8
567599	31
567600	47
567601	6
567602	1
567603	11
567605	4
567606	24
567608	3
567609	4
567610	14
567612	44
567613	1
567614	109
567615	36
567616	38
567617	22
567618	66
567619	13
567620	3
567622	11
567625	2
567626	14
567627	39
567629	1
567632	11
567637	11
567640	8
567641	27
567642	17
567644	35
567646	5
567647	8
567650	2
567651	8
567652	5
567653	16
567654	12
567655	32
567656	83
567657	44
567658	20
567659	10
567661	4
567662	40
567664	14
567666	12
567667	42
567668	13
567669	11
567670	1
567671	22
567672	1
567673	16
567674	145
567675	17
567678	1
567679	11
567680	55
567684	2
567685	36
567686	18
567690	1
567692	43
567695	26
567696	19
567697	6
567699	1
567700	5
567702	6
567703	2
567705	14
567706	3
567707	33
567708	2
567709	10
567710	3
567711	6
567712	14
567713	4
567714	1
567715	9
567716	2
567717	3
567719	4
567721	3
567722	4
567723	2
567724	1
567725	4
567726	1
567727	4
567728	5
567729	7
567730	7
567731	5
567732	2
567733	13
567734	2
567735	17
567736	9
567737	7
567739	2
567740	5
567741	1
567742	5
567743	32
567744	1
567745	1
567746	9
567747	30
567748	6
567749	17
567750	10
567751	16
567752	11
567753	42
567754	4
567755	34
567757	5
567758	21
567759	41
567761	1
567762	20
567763	6
567764	11
567765	19
567766	14
567767	4
567768	35
567770	40
567771	31
567772	13
567773	47
567774	3
567775	11
567776	64
567777	10
567778	5
567779	1
567781	16
567782	93
567783	7
567784	1
567790	4
567791	3
567792	3
567794	2
567796	1
567797	1
567804	1
567813	1
567815	2
567817	1
567849	25
567852	4
567854	27
567855	8
567856	6
567858	70
567860	5
567861	11
567862	8
567863	10
567865	23
567867	4
567869	8
567909	16
567911	1
567917	1
567920	3
567922	6
567924	18
567928	6
567930	8
567932	7
567934	7
567935	16
567936	10
567938	8
567939	8
567941	16
567942	5
567944	3
567947	17
567948	1
567957	3
567959	8
567962	2
567966	2
567968	5
567969	5
567970	7
567971	12
567972	5
567974	5
567975	2
567978	13
567979	3
567980	14
567981	3
567983	31
567985	13
567986	2
567987	40
567988	8
567992	26
567993	10
567994	47
567995	3
567996	90
567997	17
567998	460
567999	21
568000	7
568002	10
568005	63
568006	187
568007	8
568009	77
568010	211
568011	4
568013	44
568014	39
568015	92
568017	1
568018	19
568019	10
568021	10
568022	5
568023	62
568024	10
568027	14
568028	24
568029	38
568030	24
568031	36
568032	21
568033	10
568034	16
568035	97
568037	9
568038	25
568039	19
568040	33
568041	12
568043	11
568044	5
568045	9
568046	12
568047	6
568048	23
568049	3
568050	3
568051	1
568053	9
568066	88
568067	15
568068	2
568310	2
568313	5
568315	27
568319	3
568325	6
568341	6
568342	2
568347	3
568350	9
568351	1
568355	6
568358	2
568407	1
568410	3
568411	2
568412	3
568415	6
568513	4
568516	5
568517	9
568528	3
568529	7
568548	4
568549	59
568551	3
568552	3
568658	2
568665	5
568666	2
568669	1
568677	1
568678	11
568685	5
568686	1
568688	8
568843	1729
568844	5878
568845	642
569152	4
569154	2
569168	1
569182	3
569190	1
569198	1
569201	5
569322	2
569355	1
569361	1
569371	6
569372	2
569373	2
569375	12
569380	1
569381	5
569390	17
569391	13
569393	7
569396	5
569397	2
569398	3
569399	4
569401	45
569402	3
569404	1
569406	8
569409	2
569411	18
569413	10
569414	5
569415	5
569417	1
569418	11
569420	25
569425	11
569426	8
569428	2
569429	16
569430	3
569431	3
569432	12
569433	8
569436	12
569437	3
569438	10
569439	39
569445	14
569446	20
569447	7
569448	5
569449	4
569450	25
569451	2
569452	3
569453	4
569454	16
569457	1
569458	33
569459	5
569460	12
569461	67
569462	23
569464	17
569465	33
569467	31
569468	4
569472	10
569474	11
569476	9
569477	9
569478	15
569481	1
569482	13
569483	4
569484	7
569485	7
569486	10
569487	4
569489	3
569490	7
569534	13
569539	1
569541	9
569542	4
569543	7
569546	4
569548	6
569549	7
569551	5
569552	4
569553	5
569554	3
569555	19
569556	8
569558	24
569559	9
569561	7
569562	21
569565	28
569567	19
569568	31
569570	9
569571	19
569572	22
569573	30
569574	2
569575	5
569576	9
569582	11
569583	6
569585	1
569586	4
569589	8
569593	15
569594	18
569597	19
569598	4
569599	16
569600	34
569603	11
569604	26
569605	1
569606	3
569669	3
569670	8
569671	5
569673	21
569675	10
569676	21
569678	11
569679	8
569680	16
569681	26
569683	45
569687	12
569688	4
569689	5
569690	7
569691	12
569693	2
569697	9
569698	12
569699	8
569702	5
569703	9
569704	14
569708	5
569710	43
569711	6
569712	5
569714	3
569753	39
569754	3
569755	245
569756	12
569758	28
569759	89
569760	18
569761	12
569762	1
569767	1
569768	1
569769	1
569772	2
569775	8
569776	1
569777	1
569778	1
569780	6
569783	24
569785	1
569787	11
569788	16
569797	22
569799	2
569933	6
569934	31
569936	6
569937	4
569938	3
569941	11
569943	50
569944	87
569945	4
569946	16
569950	6
569951	21
569953	26
569955	40
569957	12
569958	5
569962	8
569963	1
569964	8
569966	12
569967	13
569969	10
569971	7
569982	2
569995	1
569996	2
569997	5
569999	6
570002	1
570003	1
570007	7
570009	9
570010	5
570012	7
570013	7
570015	5
570016	5
570017	6
570019	1
570020	2
570021	22
570022	14
570024	7
570025	9
570026	3
570028	4
570029	5
570030	29
570031	1
570032	22
570033	37
570034	31
570035	76
570036	100
570037	4
570038	9
570039	19
570040	43
570041	9
570042	4
570043	24
570044	14
570045	32
570046	5
570048	5
570049	4
570050	24
570051	76
570052	37
570053	6
570054	2
570055	11
570056	5
570057	36
570058	15
570059	3
570060	27
570062	13
570063	9
570065	15
570066	27
570067	7
570068	6
570069	1
570070	8
570073	8
570074	1
570076	6
570080	7
570087	3
570089	1
570090	2
570091	4
570092	2
570093	6
570094	8
570095	1
570096	1
570097	2
570102	4
570103	2
570104	3
570105	3
570107	2
570108	1
570109	6
570111	1
570112	1
570114	6
570115	3
570116	2
570118	6
570119	1
570122	17
570123	1
570124	2
570125	6
570127	2
570129	1
570131	1
570136	3
570141	3
570145	5
570148	4
570149	1
570150	2
570151	12
570155	5
570157	8
570158	4
570159	12
570160	3
570161	1
570163	9
570165	7
570166	1
570168	10
570169	1
570170	3
570172	9
570175	4
570178	5
570208	1
570217	1
570218	1
570222	4
570228	21
570232	7
570234	6
570236	4
570237	21
570241	6
570244	14
570245	5
570246	4
570247	9
570248	6
570250	1
570251	4
570253	1
570256	8
570258	13
570259	5
570261	1
570262	18
570263	2
570269	6
570272	9
570275	5
570277	11
570284	2
570289	9
570294	3
570297	19
723055	3
789474	28
789475	4
789477	3
789481	6
789767	6
789768	5
789775	8
789788	4
792555	6
792565	6
794829	3
879954	3
879955	2
879956	1
901099	3
911234	5
911245	2
949916	33
949917	3
949918	139
949919	13
949920	8
991493	32
991494	3
991495	1
991497	2
991499	2
991503	2
991505	2
1169108	18
1169111	1
1169560	13
1169565	1
1170416	13
1170419	37
1227405	11
1247056	6
1247057	19
1247058	1
1247059	1
1247060	2
1247066	2
1264264	3
1264271	1
1264272	2
1264273	9
1264274	3
1264276	19
1264277	9
1264278	10
1264279	2
1337410	22
1337414	21
1337421	23
1337422	4
1337426	18
1346064	6
1358667	6
1365630	6
1376145	36
1376146	109
1376147	4
1376148	40
1378255	10
1378258	1
1378261	4
1378262	9
1405536	2
1405537	5
1405540	1
1405541	4
1405543	1
1431582	20
1431584	5
1431585	2
1431586	2
1431592	2
1431594	1
1470065	23
1470068	1
1470069	2
1470070	3
1470072	3
1470079	1
1470080	2
1470081	1
1470084	1
1565984	11
1565985	29
1565987	2
1565988	1
1565991	1
1633249	2
1633250	6
1633251	1
1633253	3
1962191	5
1962193	2
2116827	5
2116831	3
2116833	14
2116836	1
2239860	13
2239872	1
2239886	2
2240095	57
2240096	13
2241008	67
2241549	30
2241553	1
2241554	1
2241555	353
2241556	18
2241557	4
2241559	1
2241560	4
2241561	1
2241562	1
2241572	2
2241578	14
2241651	44
2241652	286
2241653	1
2241654	24
2241655	8
2283634	1
2283635	3
2283636	7
2334653	22
2334655	21
2334656	117
2334657	9
2334659	7
2334660	42
2334661	6
2334664	4
2334736	11
2334741	82
2334742	10
2334753	4
2335184	7
2335189	28
2335191	1
2335196	30
2335197	1
2335198	81
2335200	5
2335203	16
2335204	4
2336866	7
2336867	4
2336874	3
2336875	55
2336877	1
2336878	1
2336881	4
2336882	47
2436971	4
2478910	4
2495177	6
2495178	1
2495182	42
2495183	1
2495188	12
2495189	19
2495265	11
2495266	16
2495279	1
2495280	3
2495289	1
2522902	1
2522903	31
2522905	1
2522906	2
2522907	20
2522908	6
2522909	1
2522912	1
3355184	28
3355187	14
3355188	1
3397673	4
3397676	19
3546639	8
3546640	3
3546641	2
3546689	4
3546690	448
3546691	12
3546692	1
3546693	51
3546694	4
3546698	4
3546699	1
3546700	1
3546702	6
3546703	2
3546704	2
3546705	1
3546708	4
3546709	7
3546710	4
3546711	3
3546712	1
3692519	3
3692520	6
3692521	2
3692523	7
3692536	1
3698744	4
3698745	4
3802008	1
3802009	2
6161240	53
6161241	9
6161242	4
6161245	1
6161252	1
6161253	23
6280859	1
6280860	11
6280862	1
6649332	35
6649336	3
6649339	1
6649340	39
6649343	5
6649351	1
6684047	11
6684048	102
6684050	11
6684051	3
6684052	2
6684053	2
6684054	3
6684056	12
6684057	117
6684058	4
6684059	9
6684061	6
6684066	3
6693620	2
6693622	22
6693625	7
6693626	8
6693637	2
6695640	9
6695646	8
6695647	4
6695650	1
6695651	10
6909685	40
6927320	1
6927321	6
6927322	1
6932019	12
6932028	11
6932029	6
6932073	115
6932076	15
6932078	42
6932081	1
6932084	27
6932085	3
6932090	4
6932092	3
6932094	4
6932097	1
6932098	14
6932106	30
6948259	12
6948260	98
6948267	2
6948269	1
7829764	31
7829766	34
7829769	1
7836829	4
7836830	4
7836834	10
7836837	1
7841489	85
7841490	15
7841491	60
7841492	595
7841493	13
7841494	9
7841495	20
7841497	1
7841498	3
7875890	1
8045337	814
8045338	24
8045339	10
8045340	3
8045341	115
8045342	1989
8045343	90
8045344	175
8045345	69
8045346	12
8045347	20
8045403	11
8404220	4
8404226	11
9327954	32
9327956	5
9327959	1
9327964	4
9331392	14
9331393	219
9331394	3
9331396	11
9427923	8
9427924	56
9427925	2
9429586	32
9429587	9
9429588	7
9429589	246
9429590	10
9429594	12
9642604	4
9642605	2
9642825	14
9642830	1
9642831	4
9642832	2
9642837	5
9665007	12
9665009	1
9665011	1
9788969	7
9788970	12
9788975	7
9788976	2
9788979	25
10043163	1
10044819	5
10044835	54
10044840	8
10044841	2
10044842	1
10044848	3
10045556	34
10045560	6
10049756	8
10049757	2
10049766	23
10049767	3
10049779	3
10076073	218
10076076	3
10076077	121
10076078	3255
10076079	111
10076080	1503
10076081	135
10076082	34
10076083	20
10076084	42
10240659	15
10240661	38
10240662	13
10240665	1
10240667	13
10240674	1
10241136	4
10241290	5
10241292	39
10241294	2
10241295	167
10241296	12
10241298	2
10241299	19
10241302	1
10241303	9
10241304	2
10368634	80
10368642	2
10368650	23
10368653	1
10368654	41
10368658	20
10368667	1
10385045	23
10385047	1
10441655	45
10441656	1
10441657	1
10441658	83
10441659	10
10441660	41
10441661	3
10441662	1
10441663	8
10441665	2
10441667	1
10441668	1
10447627	9
10480197	1
10480199	5
10480200	39
10480201	163
10480202	5
10480203	61
10480205	2
10480563	3
10480565	7
10480567	7
10480568	69
10480570	7
10480572	2
10502786	1
10502787	3
10502865	2
10502868	11
10511716	15
10690810	10
10690814	41
10690817	3
10690818	6
10690823	9
10690824	1
10690827	1
11084099	744
11084100	27
11084102	193
11084103	17
11084104	12
11084105	1
11084106	5
11084240	6
11084241	12
11084242	11
11084246	1
11084251	6
11085549	8
11085551	1
11090584	1
11090585	59
11090586	1
11346335	13
11346337	4
11346339	5
11346341	25
11348490	4
11348491	8
11359635	10
11359637	1
11722346	17
11722347	39
11722348	2
11722349	1
11734087	1
11734088	20
11734089	2
11734097	1
11734408	12
11810825	28
11810826	199
11810827	10
11810828	27
11810829	1
11810835	1
11810837	2
11810839	3
11814850	10
11814853	9
11814859	3
11814861	1
11849534	2
11849641	1
11849642	5
11903186	37
11903187	5
11903188	3
11903189	6
11903191	3
11903195	3
11903201	16
12035594	733
12035595	50
12035596	165
12035597	106
12035598	128
12035599	15
12035600	12
12035601	1
12035603	15
12035605	1
12035606	7
12035607	2
12035608	5
12073252	6
12073559	29
12073560	242
12073561	4
12073562	2
12073565	21
12073566	133
12073567	29
12073568	97
12073569	2
12073570	8
12073572	34
12073574	5
12092096	15
12092101	9
12092106	1
12204260	12
12204263	38
12269232	1
12269233	7
12269234	9
12269277	404
12269278	22
12269279	143
12269280	38
12269281	14
12269282	11
12269283	3
12269284	62
12269285	85
12269286	23
12269287	5
12269288	5
12269290	3
12269291	2
12269292	16
12269293	3
12569489	9
12569944	6
12569950	3
12570416	47
12570418	19
12570419	1
12572096	37
12572097	62
12572105	4
12580318	6
13942743	3
13942746	38
13942747	2
13942748	9
13942749	7
13942882	25
13942884	4
13943417	17
13943421	7
13944449	96
13944451	273
13944452	22
13944453	3
13944454	25
13944455	13
13944458	7
14114337	1
14114339	23
14114340	5
14114570	5
14114574	19
14114575	2
14114577	5
14114578	1
14120332	14
14149994	21
14149995	7
14150509	13
14150514	18
14151560	16
14151561	9
14151562	1
14151567	19
14151569	4
14151570	39
14151572	1
14151573	43
14151575	1
14151576	12
14151578	1
14620170	17
14938185	6
14942122	7
15020820	2
15020834	6
15394645	11
15394647	3
15394648	20
15394649	10
15394652	6
15444539	35
15444549	10
15444550	1
15546971	19
15546974	70
15546975	1
15546977	14
15755335	3
15755337	1
15755340	1
15755341	32
15755344	14
15755347	2
15755348	22
15755349	3
15755354	5
15755356	3
15756704	9
15756705	41
15756706	3
15756710	3
15756718	1
15756719	2
15756827	62
15756828	3
15756829	2
15756833	2
15756834	2
15756835	6
15756839	1
15770756	3
15798581	10
15798586	6
15898224	1
15898225	19
15898227	18
15898230	1
15988510	8
15988525	14
15988528	32
15988529	2
15988530	4
15988531	1
15988771	12
15988789	7
15993700	5
15995536	19
15995537	17
15995538	1
15995539	64
15995540	5
16015145	1
16061262	55
16061263	313
16061264	37
16061265	3
16061266	3
16067886	6
16067893	1
16111857	6
16111858	10
16111859	32
16111860	16
16111867	4
16113076	11
16113077	33
16113079	35
16113080	6
16113081	5
16113084	6
16113085	20
16257221	4
16258727	6
16258728	1
16266949	19
16266951	316
16266952	30
16266953	16
16266954	22
16266955	4
16333167	12
16333171	3
16333183	2
16333189	14
16333190	4
16722088	123
16722090	5
16722093	35
16722096	3
16722855	19
16722856	92
16722857	1
16722858	1
16722861	2
16722862	103
16722864	2
16722865	213
16722866	10
16722867	8
16722868	24
16722869	2
16722871	5
16722878	33
16722879	5
16722880	1
16722881	2
16722882	7
16724624	14
16724625	1
16724637	9
16724638	51
16724639	50
16724640	268
16724641	34
16724643	4
16724644	2
16768105	8
16768109	5
16768111	3
16768114	5
16785711	14
16786572	13
16786573	270
16786574	3
16786575	16
16786576	3
16786578	44
16786579	16
16786580	8
16786581	1
16786582	1
16786583	12
16976842	5
16976915	6
17231842	7
17231856	7
17231857	10
17299454	48
17299455	11
17299457	4
17299458	2
17299462	2
17299478	4
17967265	2
18024358	15
18024360	7
18024363	44
18024364	140
18024365	1
18024366	3
18024368	1
18024369	8
18024370	16
18704977	3
19540216	2
19567191	10
19567193	7
19567198	22
19585482	19
19585483	4
19585507	8
19585508	1
19585518	11
19585938	3
19585939	13
19585940	12
19585941	22
19585942	2
19585953	1
19586575	18
19586577	1
19586580	13
19586620	8
19586621	15
19586622	30
19586630	1
19655775	3
19655776	5
19655783	1
19655791	4
19655793	4
19655794	13
19953113	53
19953118	1
19953119	51
19953121	130
19953122	758
19953123	21
19953124	11
19953125	2
19953127	12
19953128	146
19953129	10
19956305	3
19956310	5
19956311	7
19956312	1
19956313	51
19956314	6
19956316	15
19956317	6
19956322	11
19983836	174
19983837	1
19983838	1
19983839	6
19983840	1
19983842	8
19983843	5
19983848	1
19983850	2
19983853	1
19983854	3
19983855	1
19983856	2
19984945	35
19984946	799
19984947	89
19984948	33
19984949	13
19984950	16
19984951	10
20239436	28
20239438	1
20239442	1
20239444	1
20239445	5
20417653	10
20417654	11
20417657	21
20417661	1
20417677	1
20417684	9
20881515	2
20945386	13
20945389	7
20945390	1
20945394	4
20945395	14
20945396	17
20945399	14
20977226	12
20977229	9
20977230	19
20977231	4
20977232	101
20977233	8
20977234	4
20977235	1
20977238	4
20977247	1
20977248	1
20977809	7
20977810	665
20977811	35
20977812	9
20977813	4
20977814	6
20977815	25
20977817	3
20977818	2
20977819	7
20977820	1
20977822	1
20977999	6
20978003	25
20978004	100
20978006	1
20978008	14
20978014	7
21793229	87
21904889	19
21904892	2
21904893	26
21904894	7
21904895	3
21904896	70
21904897	4
21904898	8
21904900	39
21904901	3
21904902	30
21904903	48
21904905	42
21904906	11
21904907	4
21904908	2
22315838	2
22339026	1
22339033	3
22339034	2
22357711	2
22357714	47
22357728	1
[truncated: 136,696 more rows]
