# Supplementary material for: Distinct polyadenylation landscapes of diverse human tissues revealed by a modified PA-seq strategy
Source: BMC Genomics. 2013 Sep 11;14:615. doi: 10.1186/1471-2164-14-615 (PMC3848854; doi:10.1186/1471-2164-14-615)
Supplement: Additional file 17 — Custom tracks (wiggle format) of PA-seq for 13 human tissues. [file 1471-2164-14-615-S17.zip › Colon_hg19.real.bed.filtered.wig]

track type=wiggle_0 name=Colon_Plus_strand description=Colon_Plus_strand color=208,0,0
variableStep chrom=chr1
328580	8
328581	15
564576	3
564584	3
564588	6
564591	27
564594	5
564596	45
564598	2
564811	2060
564812	32742
564813	841
564814	134
564815	196
564816	354
564817	231
564950	1
565106	1
565109	1
565116	2
565131	2
565139	3
565142	5
565144	4
565151	10
565154	3
565155	56
565163	6
565172	2
565176	7
565178	4
565180	5
565194	2
565195	10
565198	4
565199	5
565200	2
565203	2
565206	13
565211	1
565217	13
565220	11
565221	4
565223	2
565226	3
565228	1
565231	3
565232	16
565233	6
565235	11
565239	3
565246	1
565248	7
565261	19
565262	9
565267	161
565268	11
565270	43
565271	32
565274	6
565275	5
565277	15
565281	9
565336	1
565339	8
565340	17
565349	5
565351	6
565353	4
565356	6
565357	10
565366	5
565376	4
565377	13
565378	6
565392	10
565394	2
565396	11
565398	4
565399	5
565450	16
565592	12
565746	5
565747	5
565748	16
565751	3
565753	13
565756	11
565761	7
565766	5
565768	9
565770	5
565772	11
565781	13
565786	3
565789	12
565791	1
565794	3
565795	11
565797	10
565798	16
565800	6
565801	19
565803	7
565804	7
565805	7
565806	3
565810	13
565814	1
565815	14
565817	19
565818	11
565821	7
565822	24
565825	31
565828	5
565829	2
565830	20
565832	31
565833	1
565839	7
565842	7
565845	2
565851	7
565860	6
565863	12
566062	2
566063	1
566065	1
566066	3
566102	3
566291	4
566297	8
566321	5
566349	5
566352	3
566444	2
566449	3
566450	33
566452	4
566561	4
566565	2
566566	5
566567	2
566575	4
566635	2
566637	8
566639	10
566641	6
566642	4
566643	2
566645	12
566648	4
566652	6
566653	23
566656	17
566658	7
566660	2
566663	6
566665	5
566669	3
566675	3
566679	5
566686	15
566687	4
566688	10
566689	15
566690	9
566691	11
566694	6
566695	19
566696	2
566699	19
566708	17
566711	6
566716	9
566717	4
566718	7
566730	5
566731	9
566732	4
566733	15
566734	1
566735	1
566737	6
566739	1
566740	8
566742	18
566748	13
566750	5
566751	16
566756	18
566757	7
566758	21
566759	26
566760	3
566761	19
566762	6
566765	1
566766	2
566767	18
566768	8
566898	2
566904	1
566909	2
566911	1
566914	2
567242	79
567286	8
567291	4
567307	6
567310	2
567312	2
567321	1
567328	5
567330	7
567332	2
567336	4
567339	8
567341	6
567342	1
567345	11
567351	10
567355	5
567359	2
567360	4
567363	11
567365	45
567367	9
567368	16
567370	8
567372	4
567373	10
567374	2
567379	6
567381	7
567382	6
567384	19
567388	16
567390	15
567392	4
567394	10
567397	2
567398	2
567399	12
567400	17
567403	2
567406	7
567408	6
567409	20
567414	19
567416	94
567417	26
567418	63
567420	78
567421	15
567422	44
567423	21
567425	47
567426	15
567427	7
567429	4
567430	4
567432	11
567434	2
567435	4
567436	17
567437	19
567439	13
567440	52
567441	13
567444	56
567445	78
567448	26
567449	6
567450	43
567451	185
567454	4
567455	187
567456	94
567458	58
567459	18
567460	2
567461	10
567462	12
567463	4
567465	12
567467	1
567468	6
567470	3
567471	19
567472	21
567473	119
567474	71
567476	11
567477	5
567478	10
567479	11
567480	41
567481	1
567482	8
567483	28
567539	49
567540	33
567542	17
567543	61
567544	1
567545	45
567547	21
567550	5
567551	5
567552	3
567555	7
567557	4
567559	1
567560	20
567562	8
567564	17
567566	13
567569	42
567571	5
567572	1
567574	4
567576	22
567580	9
567581	15
567583	1
567584	8
567586	5
567587	15
567589	5
567590	47
567592	11
567593	1
567594	6
567595	4
567596	6
567597	14
567599	8
567600	10
567603	10
567605	1
567606	6
567609	17
567611	1
567612	41
567614	99
567615	6
567616	5
567617	8
567618	20
567619	5
567622	23
567623	1
567624	10
567625	8
567626	10
567627	16
567631	12
567632	22
567634	7
567636	8
567637	6
567638	5
567639	19
567640	3
567641	52
567642	12
567644	17
567645	14
567646	8
567648	12
567650	11
567651	17
567653	5
567654	14
567655	17
567656	86
567657	29
567658	5
567659	1
567661	6
567662	22
567663	8
567664	8
567665	2
567666	14
567667	320
567668	96
567669	46
567670	1
567671	1
567672	1
567673	7
567674	80
567675	5
567676	1
567677	1
567678	15
567679	8
567680	55
567681	4
567682	4
567683	1
567684	17
567685	27
567686	7
567687	1
567688	1
567689	1
567690	1
567691	14
567692	35
567693	12
567694	11
567695	16
567697	19
567699	15
567700	9
567703	5
567705	17
567706	4
567707	16
567708	14
567709	9
567710	7
567711	5
567712	8
567713	6
567715	1
567716	1
567717	1
567718	1
567721	1
567723	2
567724	2
567725	1
567729	1
567731	2
567732	5
567733	3
567735	7
567737	2
567739	2
567740	15
567743	40
567744	1
567747	17
567748	8
567749	8
567750	1
567751	6
567753	26
567755	29
567756	4
567758	29
567759	30
567762	3
567763	1
567764	8
567765	9
567767	16
567768	22
567770	12
567771	13
567772	12
567773	70
567776	9
567777	6
567778	16
567779	17
567781	15
567782	66
567785	4
567791	1
567794	2
567799	2
567804	1
567849	12
567850	6
567852	16
567854	14
567855	19
567858	26
567860	1
567861	12
567863	6
567865	27
567889	1
567894	1
567909	6
567911	11
567914	8
567915	2
567918	12
567922	11
567923	2
567924	17
567928	10
567929	6
567930	1
567931	1
567935	10
567939	6
567941	10
567944	18
567948	6
567953	2
567959	3
567961	8
567962	6
567966	4
567968	3
567970	7
567971	10
567974	14
567975	7
567977	2
567978	9
567979	6
567980	2
567981	21
567983	57
567985	2
567987	34
567988	5
567992	26
567993	16
567994	26
567996	83
567998	420
567999	43
568000	8
568001	13
568005	122
568006	570
568007	12
568008	4
568009	62
568010	186
568011	4
568013	17
568014	80
568015	101
568018	21
568019	10
568020	11
568021	11
568022	5
568023	79
568025	5
568026	2
568027	21
568028	68
568029	30
568030	20
568031	12
568032	9
568033	7
568034	27
568035	138
568036	1
568038	26
568039	27
568040	35
568044	12
568045	19
568046	18
568048	6
568049	23
568050	6
568051	7
568053	5
568065	3
568066	806
568067	42
568068	17
568303	10
568311	6
568315	19
568321	6
568325	6
568329	4
568343	1
568347	6
568411	1
568417	2
568421	2
568513	4
568522	2
568548	4
568549	13
568550	12
568551	4
568562	3
568667	5
568670	2
568671	4
568673	8
568687	1
568689	5
568843	1432
568844	6081
568845	545
569350	2
569364	3
569369	3
569381	7
569383	5
569391	5
569393	1
569396	7
569397	4
569401	27
569406	15
569408	5
569409	3
569410	3
569411	8
569413	6
569415	22
569417	15
569418	12
569420	19
569421	3
569424	4
569425	4
569430	2
569431	20
569433	8
569438	15
569439	40
569445	6
569447	4
569449	13
569450	20
569455	9
569457	7
569458	12
569459	7
569460	1
569461	12
569462	17
569463	7
569464	6
569467	1
569470	3
569472	5
569474	2
569478	5
569480	3
569485	4
569487	3
569534	16
569546	5
569547	3
569549	7
569555	7
569561	17
569562	8
569565	13
569567	6
569568	8
569571	16
569573	9
569575	1
569577	8
569584	2
569593	7
569594	6
569599	1
569600	26
569603	12
569604	5
569673	5
569675	6
569676	3
569680	5
569681	29
569694	3
569696	6
569698	8
569699	2
569709	5
569710	20
569712	3
569716	19
569753	46
569754	5
569755	326
569756	10
569757	2
569758	21
569759	123
569760	10
569761	21
569763	1
569766	3
569769	4
569775	1
569933	5
569934	6
569936	11
569937	3
569938	9
569941	8
569943	13
569944	30
569946	3
569950	1
569951	7
569953	3
569955	28
569958	6
569973	1
569982	6
569998	1
569999	8
570000	2
570002	1
570004	7
570006	4
570007	5
570009	1
570010	7
570011	1
570012	18
570013	5
570014	6
570016	16
570017	1
570019	1
570020	8
570021	3
570022	1
570024	7
570025	5
570027	2
570029	1
570030	6
570031	12
570032	7
570033	12
570034	16
570035	20
570036	56
570037	16
570038	5
570039	15
570040	12
570042	1
570043	12
570045	5
570046	2
570048	28
570050	8
570051	19
570052	19
570053	5
570054	7
570056	5
570057	22
570059	3
570060	15
570062	8
570063	24
570065	1
570066	10
570067	1
570068	4
570069	13
570070	2
570071	16
570072	6
570073	14
570075	1
570084	4
570085	1
570090	2
570091	1
570092	3
570094	5
570101	4
570102	10
570105	1
570107	1
570108	2
570112	4
570114	6
570118	1
570119	2
570122	5
570143	1
570145	4
570150	4
570151	3
570157	1
570168	3
570169	13
570172	5
570174	1
570175	4
570211	1
570221	4
570223	4
570228	22
570232	6
570234	2
570236	1
570237	1
570241	6
570247	23
570251	10
570253	6
570255	1
570257	6
570258	3
570259	12
570261	1
570262	3
570264	5
570266	2
570268	7
570270	2
570273	4
570274	1
570277	17
570291	2
570296	5
570297	12
723053	2
789474	2
789788	1
792626	1
794825	12
879954	4
879955	12
879956	16
879957	1
879962	4
901093	3
901105	3
901108	3
901109	4
901114	4
901115	3
949916	10
949917	1
949918	100
949919	2
949920	1
991493	23
991496	3
991499	8
991513	1
991515	1
1105718	4
1105722	2
1169108	11
1169112	1
1169560	3
1170419	5
1227405	22
1227411	3
1247056	8
1247057	32
1247058	1
1264262	2
1264273	4
1264275	6
1264276	24
1293272	4
1337410	15
1337421	21
1337426	8
1337429	2
1346062	15
1358667	4
1376145	61
1376146	220
1376147	17
1376148	52
1378256	7
1378258	5
1378262	1
1405537	5
1405538	2
1405539	3
1431582	21
1431583	4
1470065	24
1470068	4
1470069	1
1470081	3
1470082	2
1544147	8
1565983	2
1565984	9
1565985	12
1565988	1
1565990	2
1570030	6
1633250	10
1633253	2
2116827	1
2116829	4
2116831	1
2116833	16
2116838	1
2239887	1
2240095	14
2240096	4
2241008	15
2241549	10
2241550	7
2241554	2
2241555	162
2241556	7
2241557	2
2241558	1
2241560	4
2241565	3
2241568	5
2241569	4
2241578	16
2241651	31
2241652	119
2241653	2
2283628	5
2334653	1
2334655	18
2334656	151
2334657	4
2334659	1
2334660	58
2334661	7
2334664	10
2334665	2
2334736	4
2334741	23
2334742	2
2334744	5
2334746	1
2335184	4
2335189	15
2335192	2
2335194	2
2335196	8
2335198	6
2335200	10
2335203	3
2336875	19
2336882	20
2436965	2
2436966	3
2478898	1
2495177	1
2495182	6
2495188	13
2495189	50
2495190	1
2495266	12
2495269	4
2495274	1
2495283	1
2495287	6
2522902	2
2522903	28
2522904	1
2522906	3
2522907	23
3355184	7
3397676	13
3397682	4
3546689	15
3546690	172
3546691	16
3546693	24
3546696	1
3546697	5
3546698	3
3546700	1
3546701	2
3546711	2
3546712	1
3692520	3
3698744	7
3802000	5
6161239	9
6161240	8
6161241	3
6161244	5
6161247	4
6161253	3
6280860	4
6520990	6
6649332	3
6649339	6
6649340	2
6684048	40
6684049	2
6684050	1
6684053	2
6684054	9
6684057	31
6684058	1
6684061	5
6693620	4
6693622	24
6693625	2
6693626	10
6693629	4
6693633	1
6693636	1
6909685	9
6927321	12
6927322	1
6932019	10
6932021	3
6932023	1
6932073	121
6932074	12
6932075	2
6932076	3
6932077	1
6932078	54
6932079	4
6932080	1
6932081	1
6932085	1
6932104	20
6948260	37
6948261	8
7829764	1
7829766	19
7836830	4
7836834	1
7836836	2
7836837	6
7836851	2
7836853	2
7836854	1
7836855	1
7841489	39
7841490	7
7841491	20
7841492	104
7841493	2
7841495	2
7875890	6
7905235	2
7905237	13
8045337	315
8045338	23
8045339	1
8045340	4
8045341	44
8045342	636
8045343	55
8045344	78
8045345	52
8045346	10
8045347	15
8404220	18
8404226	10
8404227	1
9327954	3
9327956	1
9331393	78
9331394	4
9427923	1
9427924	15
9427926	1
9429589	36
9429590	9
9642820	9
9642831	5
9788969	4
9788970	5
9788971	1
9788975	40
9788976	1
9788978	1
9788979	26
10043163	3
10044628	8
10044636	3
10044639	1
10044640	2
10044819	1
10044835	32
10044841	10
10044842	1
10044845	1
10045556	42
10049766	26
10076073	15
10076078	86
10076080	16
10076081	2
10076083	13
10240659	9
10240661	22
10240667	12
10240675	2
10240678	2
10241136	14
10241290	17
10241291	4
10241292	40
10241294	5
10241295	384
10241296	4
10241298	12
10241302	1
10241304	8
10368631	14
10368634	22
10368637	19
10368642	29
10368653	15
10368654	46
10441655	88
10441657	3
10441658	63
10441659	3
10441660	9
10441661	1
10441663	10
10441667	1
10480199	3
10480200	11
10480201	14
10480203	7
10480207	1
10480208	2
10480568	11
10502786	2
10502787	33
10511719	1
10690810	12
10690814	17
11084099	147
11084100	5
11084101	4
11084102	26
11084103	1
11084106	2
11085550	1
11090580	10
11090583	20
11090584	2
11090585	107
11090586	16
11090587	12
11090588	5
11090589	1
11346335	9
11346339	1
11346341	8
11348491	2
11348492	1
11348504	1
11348506	5
11722346	9
11722347	7
11722351	1
11723379	6
11734087	4
11734395	2
11734407	3
11734408	13
11734414	3
11810825	26
11810826	50
11810827	1
11810828	19
11810837	6
11814859	2
11849534	4
11849641	1
11849642	6
11849643	5
11849660	1
11849661	1
11849662	2
11903186	17
11903188	10
11903189	1
11903193	1
11908138	6
12035594	202
12035595	20
12035596	27
12035597	22
12035598	23
12035599	2
12035600	1
12035602	3
12035603	10
12035604	1
12035605	1
12035606	1
12073252	16
12073559	42
12073560	215
12073561	5
12073562	2
12073565	19
12073566	224
12073567	30
12073568	82
12073569	3
12073571	3
12073572	23
12073573	1
12073574	10
12092096	15
12092097	1
12092101	3
12092109	1
12092110	8
12204262	1
12204263	8
12237852	11
12269277	142
12269278	3
12269279	41
12269280	1
12269281	1
12269282	6
12269283	4
12269284	7
12269285	30
12269288	3
12269290	1
12269291	4
12269292	1
12269293	3
12569428	25
12569489	7
12569944	9
12569950	9
12570416	39
12570418	6
12570424	8
12572095	5
12572096	33
12572097	6
12572102	14
12580318	4
13942746	19
13942748	6
13942882	33
13942886	1
13942888	5
13943422	3
13943423	1
13943428	1
13944449	10
13944451	42
13944452	13
13944454	2
14114337	6
14114573	3
14114578	1
14114580	2
14114589	15
14114591	2
14114592	2
14120332	10
14149994	2
14150509	7
14151560	6
14151561	18
14151567	3
14151569	3
14151570	37
14151573	16
14151574	8
14938185	3
14942122	7
14942969	1
15394648	3
15442450	10
15444539	12
15444544	6
15546971	18
15546974	36
15546975	1
15546976	12
15546979	1
15755335	5
15755341	19
15755345	2
15755348	6
15755352	3
15755353	2
15756699	7
15756703	13
15756704	13
15756705	53
15756706	2
15756709	1
15756711	3
15756827	19
15756828	14
15756829	1
15756835	3
15988524	1
15988525	5
15988528	14
15988529	1
15988533	1
15995536	1
15995539	7
15995540	1
16015145	9
16061262	23
16061263	155
16061264	31
16061266	3
16061267	8
16067886	6
16067890	7
16067899	3
16111826	10
16111858	2
16111859	13
16111860	7
16111867	9
16113076	22
16113077	53
16113078	13
16113079	62
16113080	1
16113083	4
16113085	23
16113086	5
16113088	11
16258725	3
16258727	4
16266951	125
16266952	7
16266953	5
16266954	4
16722088	27
16722093	3
16722096	1
16722098	3
16722855	6
16722856	15
16722862	42
16722864	1
16722865	32
16722866	7
16722867	1
16722868	21
16722882	5
16724624	1
16724637	2
16724638	51
16724639	13
16724640	151
16724641	5
16724642	2
16724643	2
16768113	16
16768117	1
16768119	4
16786572	3
16786573	72
16786574	6
16786578	14
16786579	1
16976837	3
16976842	6
16976914	6
17231859	7
17299454	54
17299461	15
17299468	4
17967263	1
17967264	18
17967270	2
17967271	25
18024363	14
18024364	88
18024365	6
18024366	6
18024367	3
18024368	1
18024370	17
18024371	10
18704977	3
19540212	9
19567187	4
19567191	14
19567193	1
19567208	1
19567209	2
19585483	3
19585484	1
19585499	1
19585500	1
19585507	4
19585518	3
19585941	12
19586575	6
19586621	18
19586622	4
19655775	4
19655776	11
19655783	6
19655794	19
19655795	2
19953113	22
19953118	1
19953119	37
19953120	2
19953121	92
19953122	549
19953123	14
19953124	23
19953126	18
19953127	14
19953128	60
19953129	7
19956305	3
19956311	25
19956313	33
19956314	5
19956315	2
19956316	23
19983836	13
19983845	4
19984945	12
19984946	330
19984947	17
19984948	4
19984949	2
19984950	8
19984951	3
20239430	11
20417653	3
20417654	14
20417666	1
20417667	6
20417678	10
20518313	7
20518314	28
20518323	1
20518327	2
20518331	3
20519969	7
20519970	1
20519971	10
20519975	1
20519977	1
20519981	1
20519982	7
20519984	15
20519985	1
20521190	36
20521192	38
20521193	1
20522540	7
20522544	8
20881510	6
20945392	1
20945396	2
20977229	8
20977231	10
20977232	54
20977233	1
20977242	6
20977243	1
20977809	14
20977810	358
20977811	18
20977812	1
20977813	4
20977814	2
20977815	18
20977820	4
20977822	10
20977999	1
20978003	12
20978004	85
20978005	1
20978007	1
21793229	62
21904903	4
22357714	35
22357724	4
22357731	8
22357738	1
22416618	7
22417296	14
22418110	4
22418113	9
22418117	12
22418119	8
22418903	1
22418907	54
22419229	2
22419230	26
22419234	2
22419435	59
22419436	788
22419437	21
22419438	337
22419439	28
22419440	14
22419441	25
22419442	18
22419443	93
22419444	9
22857179	27
22857664	11
22857665	2
22857670	1
22966093	26
22966094	9
22966096	1
22966098	8
22966099	50
22966100	386
22966101	28
22966103	15
22966104	5
22966106	15
22966107	1
22966108	2
22966109	4
22966110	10
22966112	1
22966113	4
22966183	1
22966696	5
22974596	48
22974597	1
22974599	34
22974600	1
22974601	139
22974602	2
22974603	7
22974604	1
22974606	12
22988023	5
22988024	134
22988025	9
22988027	2
22988028	26
22988029	66
22988030	2
22988032	1
22988036	1
22988039	1
22988040	5
22988041	5
22988042	6
22988043	8
22988044	1
22988128	24
22988129	1
22988130	1
22988132	7
22988133	1
23241084	5
23241165	11
23241166	8
23241817	12
23241818	1
23410175	2
23410176	13
23410181	1
23410182	9
23410183	121
23410184	21
23410185	27
23410186	11
23410189	2
23410196	1
23410197	3
23698272	6
23698276	17
23698279	5
24022905	22
24022906	69
24022907	1
24022910	1
24022912	1
24022913	11
24022914	79
24022915	1
24022916	7
24022918	3
24022928	1
24022929	1
24022930	1
24078347	3
24078350	13
24086391	8
24086396	2
24088549	42
24088550	12
24088551	11
24088552	2
24114174	1
24114179	1
24114189	5
24114191	11
24114211	6
24114719	15
24114721	68
24114724	2
24114725	3
24114726	5
24114728	2
24122028	41
24289169	18
24289948	15
24650164	20
24650165	3
24799465	15
24799466	37
24799468	9
24863505	6
24867529	1
24867530	15
24978893	37
24999754	109
24999757	2
24999761	3
24999762	15
24999763	1
24999771	1
24999772	2
24999773	2
25162803	9
25167441	12
25167446	9
25168514	8
25168516	8
25168517	1
25170758	18
25170759	337
25170760	12
25170762	1
25170763	1
25170765	2
25170766	3
25170769	1
25170781	2
25170782	1
25170808	104
25170809	261
25170810	1
25170811	5
25170813	1
25170814	19
25170815	10
25170816	207
25170818	11
25170821	2
25170822	14
25688001	6
25688006	3
25688772	9
25688851	26
25688852	2
25784988	17
25784989	3
25784990	13
25784997	9
25823193	12
25823194	1
25825219	31
25825221	1
25825223	43
25825224	2
25825931	2
25825932	9
25825936	3
25826695	20
25826697	42
25826703	2
25895376	34
25895377	2
25895383	1
26110938	3
26110939	24
26110941	2
26112693	3
26112698	34
26143229	5
26144710	22
26144711	258
26144712	5
26144713	2
26144714	19
26144715	4
26144717	13
26144719	1
26158777	1
26158778	4
26159426	34
26159427	5
26159428	241
26159429	25
26159431	1
26159432	4
26159433	180
26159434	5
26159435	5
26159436	1
26159438	3
26159439	4
26489113	4
26489119	1
26489129	1
26497357	6
26497361	42
26497362	5
26497363	29
26497364	5
26605297	1
26605298	8
26605300	2
26608006	5
26608007	24
26608008	10
26608010	5
26608011	45
26608012	10
26608013	109
26608014	5
26608018	1
26647014	69
26647015	5
26647016	4
26647017	3
26795716	7
26795717	1
26795735	1
26795736	2
26795737	2
26797154	2
26797161	4
26797168	1
26797784	2
26797785	10
26797786	11
26797802	1
26802456	141
26802461	91
26802462	535
26803132	10
26803157	13
26901514	3
26901515	68
26901517	2
26901519	1
26901520	8
26901522	4
26901526	1
27107948	9
27107949	30
27107951	18
27108594	3
27124786	13
27124791	4
27124792	3
27124793	4
27124893	24
27124895	1
27182205	2
27182208	34
27182212	5
27184092	6
27184095	12
27184097	3
27184098	3
27190948	12
27190949	2
27272886	8
27272887	150
27272888	19
27272889	98
27272890	24
27272891	9
27273070	4
27273360	4
27273363	14
27273364	2
27273378	1
27326739	8
27327144	4
27327145	148
27327146	17
27327148	3
27327154	1
27327377	4
27634732	1
27634733	72
27634736	5
27634993	6
27634994	6
27662891	58
27662892	8
27680422	28
28088114	8
28088115	10
28088118	2
28089626	9
28089632	14
28150279	19
28150280	38
28150281	2
28150282	48
28150283	1
28150287	11
28150814	2
28150815	71
28150828	13
28150951	9
28150952	2
28150953	80
28150954	5
28150955	1
28150958	10
28150960	8
28150961	11
28150963	27
28150964	1
28150966	1
28150970	7
28150971	5
28178039	152
28178040	4
28178041	4
28178043	1
28178051	1
28213183	1
28213185	16
28213186	61
28213187	2
28213188	3
28213189	5
28294605	18
28294606	2
28564609	95
28564610	534
28564611	22
28564612	8
28564613	1
28564616	14
28564617	37
28564618	6
28609000	17
28609002	71
28609003	1
28609004	6
28662474	13
28662476	62
28662477	1
28662478	50
28662479	11
28697123	1
28785721	3
28785730	29
28826820	39
28826821	2
28826875	1
28826881	4
28836146	37
28836147	3
28836152	1
28836159	7
28837403	32
28837405	1
28837407	6
28837420	3
28864678	6
28865496	16
28865499	2
28865501	2
28865596	9
28904249	9
28904258	2
28904259	4
28904265	1
28904266	3
28904267	15
28904272	20
28904273	1
28904275	9
28904287	8
28904289	12
28905057	2
28905064	10
28921966	4
29044505	6
29044720	9
29096284	30
29096285	1
29096286	5
29096287	314
29096288	23
29096289	14
29096290	4
29096296	8
29446546	130
29446547	4
29446548	2
29446552	125
29446553	1
29446554	1
29446556	1
29446565	2
29653312	29
29653313	5
29653314	2
31837759	4
31837761	1
31837765	17
31837780	1
31837781	37
31837784	4
31837787	3
31837796	3
31837797	3
31837798	2
31837799	2
31907522	7
31907524	1
31907525	3
31907526	1
31907529	1
31907535	1
32053284	23
32053286	110
32053290	22
32053292	5
32136667	3
32503045	11
32509476	607
32509477	28
32509478	15
32509479	8
32509480	11
32509481	71
32509482	7
32509484	5
32509485	3
32509486	3
32509487	7
32509488	12
32526451	13
32526452	7
32526458	2
32526459	3
32568463	13
32568466	14
32568469	1
32568470	9
32637023	3
32637039	6
32637044	8
32642159	20
32642164	50
32642165	144
32642166	5
32642167	43
32642168	2
32642170	1
32642175	1
32642176	1
32663884	8
32663885	10
32663886	42
32663887	2
32663888	3
32663889	3
32663890	5
32663902	9
32663903	1
32670986	4
32670987	11
32674281	3
32674283	8
32674287	1
32697093	2
32697186	40
32697198	1
32697201	13
32697202	3
[truncated: 98,974 more rows]
