# Supplementary material for: Distinct polyadenylation landscapes of diverse human tissues revealed by a modified PA-seq strategy
Source: BMC Genomics. 2013 Sep 11;14:615. doi: 10.1186/1471-2164-14-615 (PMC3848854; doi:10.1186/1471-2164-14-615)
Supplement: Additional file 17 — Custom tracks (wiggle format) of PA-seq for 13 human tissues. [file 1471-2164-14-615-S17.zip › Fetal_Brain_hg19.real.bed.filtered.wig]

track type=wiggle_0 name=Fetal_Brain_Plus_strand description=Fetal_Brain_Plus_strand color=208,0,0
variableStep chrom=chr1
328434	1
328438	4
328452	1
328454	7
328455	1
328581	12
564597	1
564811	542
564812	4352
564813	898
564814	82
564815	77
564816	85
564817	60
564934	3
564947	1
564948	1
564949	1
564950	3
564951	5
564953	1
564954	1
565106	3
565107	1
565128	2
565144	2
565148	1
565155	88
565163	2
565164	1
565167	1
565168	1
565172	2
565173	1
565174	1
565176	6
565177	3
565179	3
565181	3
565183	3
565188	1
565190	1
565191	5
565192	2
565194	3
565195	1
565198	1
565199	1
565200	1
565201	1
565202	4
565207	2
565211	3
565212	1
565215	1
565216	2
565218	1
565221	2
565227	2
565229	1
565230	4
565231	3
565232	1
565233	1
565235	1
565236	1
565242	2
565244	1
565246	1
565247	2
565250	1
565251	1
565253	1
565254	3
565256	2
565258	1
565259	3
565263	4
565264	4
565265	6
565266	1
565267	92
565268	21
565269	7
565270	3
565271	2
565272	3
565275	2
565276	1
565277	4
565281	1
565336	1
565337	2
565338	1
565339	1
565340	3
565348	1
565351	3
565356	2
565357	12
565358	3
565361	2
565363	2
565364	1
565365	1
565367	2
565371	2
565374	2
565376	2
565379	1
565382	1
565383	1
565387	1
565389	1
565395	1
565396	1
565398	1
565450	3
565451	1
565452	1
565747	3
565748	6
565751	2
565754	4
565756	1
565770	1
565779	1
565780	1
565781	3
565785	1
565789	1
565793	1
565794	1
565795	2
565796	1
565797	8
565798	8
565799	6
565800	2
565801	1
565802	2
565803	3
565804	14
565805	2
565806	3
565811	1
565814	3
565815	6
565818	2
565820	1
565821	1
565822	9
565825	2
565826	2
565828	2
565829	1
565830	6
565831	2
565832	45
565833	5
565841	1
565844	1
565848	1
565851	1
565853	3
565857	2
565860	1
565863	2
565868	2
565869	1
565902	1
565903	1
566016	4
566022	1
566023	1
566024	1
566062	4
566063	1
566065	1
566068	2
566069	1
566071	3
566073	1
566074	1
566075	1
566077	1
566078	2
566079	1
566080	1
566081	4
566082	1
566087	1
566291	1
566292	1
566296	1
566297	2
566304	1
566317	4
566319	1
566321	1
566324	2
566339	1
566342	1
566346	1
566351	1
566360	1
566443	2
566445	1
566446	3
566447	1
566448	3
566449	6
566450	227
566451	16
566452	19
566565	2
566575	1
566635	1
566638	3
566639	1
566641	2
566644	1
566645	2
566647	1
566648	4
566649	3
566650	1
566653	4
566655	1
566656	4
566658	2
566660	1
566667	1
566668	1
566670	1
566672	1
566673	1
566675	5
566681	1
566683	1
566688	1
566691	2
566692	1
566695	2
566699	4
566701	1
566707	1
566708	2
566709	1
566711	3
566714	1
566715	1
566716	1
566719	3
566725	3
566727	2
566730	1
566731	2
566732	3
566734	4
566735	3
566737	1
566738	3
566741	3
566742	4
566743	4
566744	3
566746	2
566747	1
566748	2
566749	2
566751	4
566752	3
566753	4
566756	2
566757	4
566758	2
566761	5
566764	1
566766	3
566767	1
566768	1
566894	1
566896	2
566897	1
566898	1
566902	3
566903	2
567242	21
567255	2
567276	1
567278	1
567285	1
567286	2
567306	1
567307	2
567317	1
567334	2
567339	1
567342	1
567343	1
567347	1
567357	1
567363	1
567365	1
567367	2
567370	1
567382	2
567384	4
567388	1
567390	1
567391	1
567393	1
567394	2
567400	4
567401	3
567409	1
567410	1
567413	3
567414	4
567415	1
567416	7
567417	4
567418	4
567419	3
567420	4
567421	2
567422	2
567425	3
567426	2
567428	2
567430	1
567432	3
567434	1
567435	2
567437	2
567440	3
567441	2
567444	7
567445	18
567448	3
567449	1
567450	4
567451	15
567452	5
567453	2
567455	15
567456	3
567457	4
567458	3
567459	4
567461	1
567462	3
567465	3
567467	1
567468	2
567469	2
567470	1
567471	5
567472	6
567473	4
567474	6
567476	4
567477	4
567479	2
567480	5
567481	2
567483	7
567539	9
567540	1
567541	1
567542	4
567543	11
567544	2
567545	3
567546	5
567547	5
567550	1
567551	4
567552	1
567555	1
567556	1
567558	3
567559	1
567560	13
567562	1
567563	2
567564	9
567565	3
567566	10
567567	1
567568	1
567569	7
567571	2
567573	1
567575	1
567576	5
567577	2
567578	1
567579	5
567580	1
567581	3
567587	2
567589	3
567590	2
567597	2
567598	2
567600	1
567611	1
567612	3
567614	3
567615	1
567616	1
567617	1
567618	1
567626	1
567627	2
567631	2
567633	1
567634	3
567635	1
567636	2
567638	1
567640	2
567641	5
567642	3
567644	2
567646	2
567647	1
567648	2
567650	1
567651	1
567652	1
567655	2
567656	1
567657	1
567658	1
567661	3
567662	1
567664	1
567665	2
567666	3
567667	4
567668	6
567669	3
567670	1
567674	5
567675	1
567679	2
567680	5
567681	1
567683	1
567685	21
567689	1
567690	2
567692	6
567693	1
567694	1
567696	1
567697	3
567698	2
567700	1
567703	2
567723	2
567726	1
567740	2
567742	1
567743	7
567744	4
567746	1
567748	2
567749	1
567750	2
567751	2
567753	2
567755	2
567757	1
567758	11
567759	13
567762	1
567763	1
567765	2
567766	4
567767	4
567768	1
567770	2
567771	11
567772	7
567773	11
567775	3
567776	11
567777	4
567778	6
567779	5
567781	4
567782	17
567783	4
567784	1
567795	1
567852	2
567853	6
567854	9
567855	10
567858	12
567859	2
567863	1
567864	4
567865	9
567866	1
567867	3
567868	1
567911	10
567914	7
567915	1
567920	2
567928	1
567935	2
567941	3
567943	7
567944	1
567951	1
567954	1
567959	4
567967	1
567968	4
567969	3
567970	3
567971	3
567974	2
567980	2
567983	1
567985	1
567986	1
567987	1
567988	1
567993	3
567994	3
567995	1
567996	4
567998	113
567999	4
568000	3
568001	2
568005	1
568006	3
568009	4
568010	9
568014	2
568015	8
568020	1
568021	2
568022	3
568023	9
568025	1
568026	1
568028	3
568029	1
568030	4
568031	5
568032	2
568033	3
568034	2
568035	8
568036	2
568037	1
568040	1
568041	4
568042	1
568044	1
568046	12
568049	3
568050	5
568051	1
568052	4
568053	1
568055	4
568057	1
568058	4
568060	3
568061	9
568063	2
568064	7
568065	15
568066	1207
568067	386
568068	118
568304	3
568308	2
568315	4
568323	1
568342	3
568353	1
568357	1
568359	1
568410	1
568417	1
568419	1
568513	4
568518	1
568520	1
568529	2
568535	1
568544	2
568548	4
568549	11
568550	1
568662	1
568666	1
568667	2
568677	2
568678	6
568691	1
568692	1
568843	217
568844	1439
568845	60
569148	2
569152	1
569162	1
569322	1
569338	2
569342	2
569344	1
569347	1
569356	1
569375	1
569385	1
569390	1
569401	1
569408	1
569410	1
569411	2
569413	1
569415	1
569416	2
569417	2
569418	1
569421	1
569422	1
569425	1
569431	1
569436	1
569438	4
569439	5
569440	2
569444	2
569449	3
569450	1
569452	1
569455	2
569458	1
569459	2
569461	5
569462	5
569463	1
569465	2
569467	1
569470	4
569471	3
569472	7
569475	2
569477	2
569478	3
569479	1
569482	1
569483	2
569484	7
569485	3
569486	3
569487	4
569489	4
569490	1
569537	1
569538	2
569540	1
569542	3
569543	1
569544	1
569548	3
569549	3
569550	2
569552	2
569553	2
569555	3
569557	1
569559	1
569560	1
569561	4
569562	5
569563	2
569564	1
569565	6
569567	1
569568	4
569569	2
569570	2
569571	3
569573	2
569574	1
569577	1
569578	1
569581	3
569582	1
569583	2
569584	1
569586	2
569587	1
569589	7
569593	2
569594	6
569598	1
569599	4
569600	8
569603	2
569604	1
569605	1
569606	1
569607	1
569669	5
569671	1
569673	2
569675	4
569676	2
569680	2
569681	3
569682	1
569683	7
569692	2
569694	1
569695	1
569697	1
569698	3
569699	2
569700	1
569702	1
569703	1
569704	5
569705	3
569707	1
569709	4
569710	12
569713	2
569714	1
569715	3
569716	3
569753	7
569754	2
569755	9
569756	3
569759	2
569761	5
569762	4
569770	2
569776	1
569788	3
569795	1
569933	1
569936	2
569938	1
569940	1
569941	9
569943	5
569944	17
569946	10
569947	2
569949	1
569951	3
569952	1
569953	1
569954	1
569955	6
569956	1
569957	6
569964	2
569966	1
569967	1
569972	1
569982	7
570000	1
570012	2
570016	1
570017	1
570021	2
570027	1
570029	1
570030	4
570033	3
570035	2
570036	2
570038	7
570039	3
570040	2
570042	1
570043	4
570044	1
570045	3
570048	2
570049	1
570050	2
570051	4
570052	2
570054	2
570055	1
570056	2
570057	2
570058	5
570059	1
570060	2
570061	1
570065	4
570066	7
570067	3
570068	6
570069	2
570070	1
570071	3
570073	3
570083	1
570085	1
570092	1
570093	1
570094	3
570095	1
570096	3
570099	1
570107	1
570109	1
570114	1
570115	2
570124	1
570128	1
570138	2
570142	1
570143	1
570150	1
570152	1
570155	2
570156	1
570159	5
570161	1
570162	1
570166	1
570167	1
570170	1
570172	3
570183	1
570219	1
570223	4
570228	5
570229	3
570248	2
570256	1
570263	1
570269	4
570270	1
570272	4
570274	2
570281	2
570282	2
570289	1
570297	2
723053	2
723055	4
723056	3
723057	1
723058	1
723060	1
789474	5
789476	1
789480	1
789768	2
789771	2
789776	1
792554	1
792555	3
792558	2
792565	1
792568	3
792569	2
792570	3
792572	1
792574	2
792626	2
794824	4
794825	25
794826	6
794827	1
794838	1
879954	4
879955	7
879956	1
879959	1
879960	1
879962	1
879963	1
879965	1
901093	5
901094	14
901095	25
901096	22
901097	6
901098	3
901099	18
901100	1
901101	1
901102	3
901103	2
901104	1
901105	2
901106	1
901107	2
901108	3
901110	3
901111	2
901112	4
901113	5
901114	4
901115	2
901116	1
949916	11
949917	10
949918	121
949919	24
949920	5
991491	9
991492	4
991493	137
991494	11
991495	5
991496	8
991497	9
991498	5
991499	48
991500	13
991501	15
991502	5
991503	13
991504	9
991505	10
991506	2
991507	3
991508	6
991509	4
991510	4
991511	2
991512	2
991513	4
991514	3
991515	8
991516	7
991517	5
1133314	1
1169069	1
1169078	1
1169095	3
1169096	2
1169097	1
1169098	2
1169099	16
1169100	2
1169102	1
1169107	11
1169108	19
1169109	4
1169110	2
1169112	2
1169557	4
1169558	5
1169559	6
1169560	30
1169561	6
1169562	2
1169563	10
1169564	1
1169566	1
1169569	1
1170415	3
1170416	18
1170417	7
1170419	59
1170420	22
1170421	2
1170422	3
1170423	1
1170427	4
1170430	2
1170431	2
1170435	1
1170436	2
1170437	1
1170442	1
1170443	3
1170444	1
1227404	6
1227405	84
1227406	23
1227408	4
1227409	3
1227410	4
1227411	8
1227412	2
1227414	1
1227415	1
1227416	1
1247056	8
1247057	34
1247059	2
1247062	1
1264262	3
1264264	4
1264269	1
1264271	1
1264272	2
1264273	11
1264274	2
1264275	10
1264276	72
1264277	14
1264278	5
1264279	4
1264280	1
1264281	1
1264282	1
1264283	1
1264284	3
1293255	7
1293256	5
1293257	3
1293258	1
1293259	1
1293271	1
1337410	15
1337411	5
1337412	2
1337414	13
1337415	5
1337421	13
1337422	1
1337424	1
1337425	1
1337426	8
1346061	4
1346062	10
1346064	2
1346075	1
1358667	2
1364728	7
1365627	1
1365630	1
1365631	1
1365635	4
1365639	1
1376145	33
1376146	67
1376147	2
1376148	16
1376149	1
1378256	3
1378258	1
1378259	1
1378262	2
1378270	1
1405537	2
1405539	2
1405541	1
1405542	1
1431581	4
1431582	57
1431583	13
1431584	6
1431585	13
1431586	1
1431587	1
1431592	1
1431593	1
1431594	1
1431595	1
1470065	35
1470066	2
1470067	1
1470068	7
1470069	1
1470071	1
1470072	4
1470073	2
1470074	1
1470075	4
1470076	2
1470077	1
1470080	2
1470081	2
1470082	1
1470083	2
1544141	2
1544143	1
1544147	7
1544148	3
1544149	18
1544150	7
1544151	6
1544152	9
1552700	3
1552701	2
1552706	2
1565983	12
1565984	36
1565985	47
1565986	3
1565989	2
1565990	2
1565991	1
1565992	1
1570029	4
1570030	5
1570031	1
1570033	2
1633249	2
1633250	4
1633252	1
1633253	1
1824155	1
1824156	2
1824161	3
1824166	5
1962182	1
1962187	6
1962188	1
1962191	6
1962192	1
1962193	9
1962194	5
1962195	1
1962196	1
1962197	4
1962198	1
1962199	3
1962200	2
1962202	1
1962211	1
1962213	1
2116826	14
2116827	60
2116828	14
2116829	7
2116830	38
2116831	16
2116832	51
2116833	131
2116834	9
2116835	3
2116836	3
2116837	6
2116838	3
2116839	3
2116840	5
2116841	1
2116842	5
2116843	2
2116844	5
2116845	2
2116846	3
2116847	5
2116848	4
2116849	6
2116850	3
2116851	7
2118421	5
2118422	3
2118423	1
2118425	1
2118428	2
2239879	1
2240095	21
2240096	1
2241007	9
2241008	293
2241549	128
2241550	9
2241551	5
2241552	1
2241554	1
2241555	270
2241556	97
2241557	6
2241558	12
2241559	2
2241560	8
2241561	2
2241562	2
2241563	4
2241565	2
2241566	1
2241567	2
2241568	1
2241570	3
2241571	4
2241573	1
2241574	4
2241575	1
2241576	3
2241577	3
2241578	12
2241651	13
2241652	56
2241653	4
2241654	8
2241655	2
2283629	2
2283630	1
2283631	6
2283634	3
2283635	3
2283636	3
2283637	5
2283638	3
2283639	2
2283642	1
2283645	3
2283648	1
2283662	2
2283667	4
2334653	1
2334654	1
2334655	1
2334656	31
2334657	8
2334658	1
2334659	1
2334660	6
2334661	1
2334665	1
2334736	2
2334740	2
2334741	15
2334742	5
2334752	1
2335189	11
2335190	4
2335192	4
2335193	1
2335194	1
2335196	3
2335198	13
2335199	1
2335200	2
2335201	1
2335203	1
2336866	4
2336867	1
2336872	1
2336873	8
2336874	15
2336875	113
2336876	26
2336877	1
2336878	6
2336879	2
2336880	4
2336881	12
2336882	27
2336883	3
2336884	4
2336885	6
2336886	7
2436965	3
2436966	18
2436967	2
2436968	6
2436969	1
2436970	17
2436971	8
2436972	4
2436973	1
2436977	4
2436978	1
2478898	4
2478900	1
2478912	1
2478917	2
2478918	1
2478921	1
2495177	1
2495182	11
2495188	4
2495189	10
2495266	8
2495267	1
2495273	1
2495274	2
2495276	1
2495277	1
2495284	1
2495285	1
2495290	1
2522902	13
2522903	86
2522904	22
2522905	9
2522906	6
2522907	111
2522908	8
2522909	21
2522910	6
2522911	3
3355184	17
3355185	8
3355186	2
3355190	1
3397673	1
3397676	5
3397677	1
3397682	1
3546689	4
3546690	98
3546691	27
3546693	8
3546694	2
3546695	1
3546697	3
3546698	3
3546699	4
3546700	2
3546701	4
3546702	3
3546704	2
3546705	1
3546706	3
3546707	4
3546708	3
3546709	4
3546710	3
3546712	13
3650469	1
3652761	1
3652766	2
3652767	1
3692519	1
3692523	1
3692535	1
3702100	2
3801985	12
3801986	1
3801991	5
3801993	1
3802006	1
4843828	1
4843835	2
4843840	1
4843845	1
4843851	17
4843862	3
4843863	1
4843864	1
4843865	1
4843866	1
4843868	1
4843869	1
4843872	1
6161234	4
6161235	1
6161236	1
6161239	3
6161240	61
6161241	19
6161242	3
6161243	6
6161244	4
6161245	7
6161246	2
6161247	6
6161248	2
6161249	2
6161250	1
6161252	6
6161253	11
6280859	5
6280860	18
6280861	4
6280863	1
6520493	1
6520990	1
6521007	1
6649331	6
6649332	24
6649338	5
6649339	10
6649340	18
6649342	2
6649343	3
6649344	2
6649346	2
6649347	1
6649349	2
6649350	1
6649351	4
6683566	32
6684047	2
6684048	49
6684049	2
6684050	10
6684051	1
6684052	2
6684053	5
6684054	14
6684055	2
6684056	14
6684057	57
6684058	12
6684059	2
6684061	3
6684062	4
6684063	1
6684064	1
6693620	13
6693621	1
6693622	30
6693623	9
6693624	5
6693625	12
6693626	11
6693627	1
6693628	1
6693629	2
6693630	1
6693631	1
6693637	1
6695646	2
6695647	4
6695650	1
6695651	3
6695652	1
6695656	4
6695658	1
6695667	5
6909685	29
6927320	1
6927321	17
6932021	3
6932029	3
6932073	11
6932075	2
6932076	1
6932077	2
6932078	10
6932091	1
6932096	1
6932097	1
6932098	4
6932099	1
6932101	2
6932105	1
6932106	1
6948259	3
6948260	32
6948261	4
6948262	1
6948263	2
6948265	1
7827942	12
7827943	1
7827947	8
7827948	1
7827949	1
7827963	1
7827964	19
7829761	3
7829763	1
7829764	75
7829765	18
7829766	49
7829767	14
7829768	1
7829769	5
7829770	7
7829772	4
7829775	1
7829776	8
7836830	1
7836853	1
7841489	26
7841490	16
7841491	23
7841492	125
7841493	25
7841494	6
7841495	3
7841496	2
7841498	1
7875890	1
7905233	1
7905236	3
7905237	8
7905242	2
8045337	309
8045338	43
8045339	15
8045340	6
8045341	82
8045342	470
8045343	110
8045344	62
8045345	40
8045346	11
8045347	10
8045403	5
8045413	1
8404220	15
8404221	1
8404224	2
8404225	9
8404226	35
8404227	18
8404228	3
8404229	1
8404230	1
8404231	1
8404232	2
8404233	1
8404238	1
8404240	2
8404242	5
9327954	5
9331392	9
9331393	21
9331394	2
9331395	3
9427923	1
9427924	1
9427930	1
9429587	1
9429589	26
9429590	4
9429591	3
9429593	1
9429594	2
9642605	7
9642607	2
9642608	2
9642610	1
9642825	8
9642827	1
9642829	4
9642830	1
9642831	8
9642832	9
9642833	1
9642836	1
9642839	1
9665007	17
9665008	1
9665010	3
9665011	1
9665013	1
9665014	2
9665016	1
9665017	2
9665020	2
9665022	1
9665023	2
9788969	3
9788970	48
9788975	44
9788976	15
9788978	1
9788979	9
9789314	1
10043163	2
10044835	6
10044840	1
10044841	1
10044846	1
10045556	4
10045557	7
10045558	1
10045560	1
10049766	5
10049767	1
10049770	1
10049772	1
10076078	3
10076079	1
10076080	1
10076081	1
10240659	2
10240660	5
10240661	6
10240662	1
10240667	1
10240669	2
10240677	1
10240679	2
10241135	11
10241136	69
10241290	22
10241291	5
10241292	35
10241293	6
10241294	2
10241295	95
10241296	27
10241299	1
10241300	2
10319550	39
10319551	2
10368631	1
10368634	15
10368635	1
10368641	1
10368642	5
10368644	3
10368645	2
10368650	2
10368653	16
10368654	7
10368655	2
10368658	1
10368662	1
10368667	1
10385045	18
10436868	1
10436869	5
10436870	1
10436872	59
10436878	18
10440764	76
10441655	324
10441656	43
10441657	31
10441658	419
10441659	119
10441660	107
10441661	21
10441662	10
10441663	8
10441664	11
10441665	7
10441666	9
10441667	9
10441668	4
10441669	8
10441670	4
10441671	9
10441672	12
10447627	87
10447628	2
10457480	12
10457481	6
10457483	2
10457487	1
10457488	13
10457489	8
10457490	1
10457496	1
10457498	2
10457499	1
10480197	7
10480198	1
10480199	10
10480200	63
10480201	133
10480202	27
10480203	42
10480204	9
10480205	4
10480206	1
10480207	7
10480208	4
10480209	2
10480563	1
10480564	2
10480565	3
10480566	4
10480567	4
10480568	59
10480569	5
10480570	1
10480572	1
10502787	4
10502865	1
10502866	1
10511713	2
10511715	4
10511716	67
10511717	8
10511719	3
10511720	8
10511958	10
10511959	1
10511960	1
10511961	2
10511962	2
10511963	1
10511964	1
10511970	3
10690809	7
10690810	37
10690811	6
10690812	1
10690813	1
10690814	35
10690815	3
10690816	4
10690817	10
10690818	1
10690819	1
10690820	3
10690821	2
10690822	2
10690823	3
10690825	3
10690828	3
10690830	2
11084099	124
11084100	42
11084101	16
11084102	23
11084103	13
11084104	1
11084105	4
11084241	3
11084259	2
11085547	7
11085548	4
11085549	12
11085550	5
11085551	1
11090580	10
11090581	1
11090583	6
11090584	2
11090585	53
11090586	25
11090587	8
11090588	2
11090589	1
11346339	1
11346340	2
11346341	8
11346342	2
11346345	1
11348482	2
11348490	3
11348491	11
11348492	3
11348493	1
11348494	3
11348502	1
11348505	1
11348506	1
11348507	1
11348508	1
11359626	4
11359632	2
11359634	2
11359635	24
11359636	1
11359637	1
11359638	2
11359639	1
11597607	11
11597608	177
11597609	29
11597610	13
11597611	3
11597612	2
11597615	2
11597616	2
11597617	4
11597620	2
11597621	1
11597622	8
11597624	2
11597625	2
11597627	1
11597628	5
11597629	2
11597631	1
11597636	2
11597638	2
11597640	22
11722346	67
11722347	227
11722348	26
11722349	10
11722350	7
11722351	8
11722352	4
11722354	1
11722355	1
11722356	1
11722357	2
11722358	1
11722359	3
11722360	3
11722361	3
11722362	2
11722363	2
11722364	1
11723378	4
11723379	26
11723380	6
11723381	3
11723382	3
11723383	3
11723384	51
11723385	10
11723386	3
11723387	4
11734085	1
11734087	1
11734107	1
11734112	1
11734407	1
11734408	1
11785906	17
11785907	64
11785908	4
11785909	2
11785910	2
11785911	2
11785913	5
11785914	115
11785915	314
11785916	174
11785917	30
11785918	13
11785919	8
11785921	3
11785922	6
11785923	3
11785924	6
11785925	9
11785926	2
11785927	6
11785928	8
11785929	5
11785930	5
11785931	6
11785932	7
11810825	14
11810826	28
11810827	2
11810828	2
11810829	2
11810830	2
11810831	2
11810832	1
11810833	2
11810836	1
11814850	2
11814851	1
11814858	3
11814860	1
11814863	2
11903186	22
11903187	13
11903188	22
11903189	9
11903190	3
11903191	3
11903192	1
11903195	2
11903197	1
11903198	1
11903199	2
11903201	1
11903203	1
11903204	6
11908131	1
11908132	1
11908136	6
11908137	2
12035594	88
12035595	13
12035596	17
12035597	25
12035598	19
12035600	1
12035602	2
12035603	5
12073252	117
12073559	15
12073560	77
12073561	6
12073562	3
12073565	7
12073566	58
12073567	19
12073568	25
12073569	2
12073570	3
12073571	14
12073572	18
12073573	3
12073574	2
12092096	62
12092097	14
12092098	2
12092100	3
12092101	42
12092102	15
12092103	6
12092104	1
12092108	2
12092111	3
12237852	4
12269277	49
12269278	11
12269279	17
12269280	6
12269282	1
12269283	1
12269284	1
12269285	10
12269286	1
12269287	4
12269289	2
12269292	2
12569422	3
12569489	3
12569495	1
12569944	22
12569946	1
12569949	3
12569950	40
12570416	10
12570417	2
12570418	4
12570421	1
12570423	1
12572095	11
12572096	46
12572097	52
12572098	9
12572099	5
12572100	1
12572104	2
12572105	1
12572106	1
12572108	2
12572109	2
12580318	11
12821102	4
13942743	2
13942746	9
13942747	2
13942750	1
13942882	5
13942886	1
13942888	3
13943414	1
13943417	3
13944449	19
13944450	4
13944451	38
13944452	20
13944453	3
13944454	9
13944455	1
13944456	2
13944458	1
14108749	49
14108750	1
14114339	5
14114340	1
14114570	4
14114577	1
14114578	2
14114583	1
14120332	8
14149994	2
14150493	15
14150507	9
14150508	38
14150509	43
14150510	2
14150514	31
14151560	17
14151561	24
14151562	7
14151563	4
14151565	1
14151566	12
14151567	24
14151568	2
14151569	16
14151570	107
14151571	9
14151572	3
14151573	74
14151574	20
14151575	8
14151576	3
14151577	7
14151580	1
14151582	1
14151583	3
14151586	1
[truncated: 208,150 more rows]
