# Supplementary material for: Distinct polyadenylation landscapes of diverse human tissues revealed by a modified PA-seq strategy
Source: BMC Genomics. 2013 Sep 11;14:615. doi: 10.1186/1471-2164-14-615 (PMC3848854; doi:10.1186/1471-2164-14-615)
Supplement: Additional file 17 — Custom tracks (wiggle format) of PA-seq for 13 human tissues. [file 1471-2164-14-615-S17.zip › Heart_hg19.real.bed.filtered.wig]

track type=wiggle_0 name=Heart_Plus_strand description=Heart_Plus_strand color=208,0,0
variableStep chrom=chr1
328427	3
328438	1
328453	3
328454	5
328459	2
328581	1
564582	1
564588	1
564591	1
564811	29470
564812	355421
564813	13801
564814	1999
564815	2196
564816	1766
564817	1306
565106	15
565107	9
565136	1
565143	2
565144	1
565155	1
565195	1
565198	1
565202	1
565207	5
565211	1
565214	2
565221	8
565227	3
565228	4
565229	1
565230	1
565232	11
565235	4
565243	3
565245	9
565246	20
565247	6
565248	2
565251	12
565254	5
565258	3
565259	13
565261	12
565262	4
565263	2
565264	28
565265	37
565266	2
565267	432
565268	34
565269	6
565270	22
565271	7
565272	1
565273	15
565274	6
565275	4
565277	12
565280	4
565281	12
565332	1
565337	16
565339	2
565340	8
565348	3
565350	2
565351	1
565352	1
565354	2
565356	14
565357	53
565358	8
565360	10
565361	5
565363	6
565366	3
565367	17
565369	3
565371	4
565374	4
565376	6
565377	4
565378	16
565381	5
565383	6
565387	1
565388	6
565390	5
565391	9
565394	4
565396	36
565397	9
565398	7
565399	19
565401	12
565403	4
565445	1
565450	8
565585	11
565586	8
565587	1
565589	9
565591	4
565592	2
565746	5
565748	1
565755	2
565768	1
565770	2
565771	2
565778	1
565779	8
565780	15
565781	12
565782	1
565784	1
565785	3
565786	10
565787	12
565788	2
565790	16
565792	1
565793	24
565794	27
565795	6
565796	13
565797	144
565798	110
565799	20
565800	13
565801	26
565802	21
565803	61
565804	152
565805	55
565806	67
565807	36
565810	49
565811	15
565812	13
565813	32
565814	9
565815	81
565816	12
565817	91
565818	34
565819	1
565820	26
565821	64
565822	200
565823	1
565825	235
565827	2
565828	91
565829	19
565830	83
565831	21
565832	431
565833	14
565834	5
565835	9
565836	6
565838	2
565839	60
565841	1
565842	22
565844	10
565845	9
565847	2
565848	17
565849	4
565850	7
565851	3
565853	4
565854	7
565856	4
565857	8
565860	4
565863	11
565865	14
565868	3
565869	9
565888	1
565902	3
565903	1
565904	6
565905	5
565906	11
565907	12
565908	7
565910	3
565911	4
565912	80
565913	5
565914	22
565915	47
565916	15
565917	39
565919	29
565920	19
565921	29
565922	75
565923	4
565925	31
565926	52
565928	72
565929	9
565930	92
565931	66
565933	64
565934	39
565935	20
565936	14
565937	33
566018	2
566019	5
566021	3
566024	1
566030	1
566031	1
566033	1
566062	182
566063	153
566064	71
566065	75
566066	72
566067	53
566068	81
566069	69
566070	514
566071	98
566072	115
566073	417
566074	169
566075	301
566076	129
566077	55
566078	53
566079	196
566080	38
566081	26
566082	24
566083	54
566084	32
566085	5
566086	56
566087	4
566088	5
566091	1
566092	3
566094	2
566095	5
566096	5
566097	1
566100	1
566101	31
566102	15
566307	1
566450	4
566639	6
566641	12
566644	3
566645	11
566648	1
566652	1
566653	40
566654	5
566655	1
566656	21
566658	5
566659	4
566660	10
566662	5
566663	23
566671	2
566672	4
566673	11
566675	21
566679	8
566681	3
566683	12
566684	4
566685	7
566686	90
566687	25
566688	8
566689	15
566690	2
566691	9
566694	3
566695	46
566696	16
566698	5
566699	38
566701	1
566706	2
566707	8
566708	50
566711	32
566714	9
566715	25
566716	6
566717	11
566718	5
566719	3
566720	8
566721	3
566723	6
566729	2
566730	19
566731	18
566732	24
566733	21
566734	49
566735	6
566736	9
566738	24
566739	8
566740	21
566741	10
566742	33
566744	19
566748	58
566751	47
566752	2
566753	35
566756	16
566757	25
566758	47
566759	12
566760	3
566761	54
566762	16
566764	22
566765	5
566766	2
566767	39
566768	25
566894	2
566895	3
566896	37
566898	24
566899	112
566900	15
566901	29
566902	178
566903	33
566904	4
566905	27
566906	11
566907	29
566908	6
566909	30
566911	12
566912	54
566915	9
567168	2
567169	3
567175	1
567178	3
567182	3
567184	3
567187	2
567192	8
567260	1
567265	1
567269	2
567270	1
567282	1
567290	2
567299	1
567302	4
567303	2
567304	3
567306	1
567307	6
567308	1
567309	14
567312	2
567313	1
567323	6
567326	8
567328	8
567332	13
567334	4
567336	4
567338	1
567339	21
567341	6
567342	17
567343	2
567345	37
567347	2
567349	6
567350	14
567351	13
567353	7
567357	14
567358	4
567359	1
567360	11
567361	3
567363	16
567365	15
567368	17
567369	6
567370	5
567373	4
567375	3
567376	7
567382	14
567384	11
567385	1
567387	6
567388	1
567390	1
567391	3
567392	2
567393	2
567394	5
567396	2
567400	16
567402	3
567409	7
567414	4
567416	39
567417	30
567418	35
567419	2
567420	9
567421	17
567422	25
567423	12
567425	16
567426	9
567428	6
567430	2
567432	8
567433	1
567435	1
567436	20
567437	7
567439	5
567440	12
567441	9
567444	16
567445	18
567448	22
567449	4
567450	40
567451	96
567452	4
567455	159
567456	50
567458	62
567459	19
567460	39
567462	2
567463	4
567464	2
567465	2
567468	3
567470	4
567471	19
567472	46
567473	169
567474	56
567475	5
567476	15
567477	11
567478	28
567479	13
567480	33
567482	16
567483	1
567539	124
567540	78
567541	1
567542	65
567543	210
567545	63
567546	27
567547	43
567548	14
567549	18
567550	14
567551	18
567552	25
567554	15
567555	43
567557	25
567559	52
567560	124
567562	121
567564	83
567565	67
567566	138
567567	2
567568	15
567569	212
567571	23
567572	13
567573	21
567574	15
567575	34
567576	34
567578	15
567579	7
567580	6
567581	15
567589	1
567593	1
567594	1
567597	1
567599	1
567600	1
567612	2
567614	1
567616	3
567618	1
567619	1
567621	6
567622	25
567624	11
567626	4
567627	80
567629	18
567630	7
567631	31
567632	25
567633	6
567634	14
567636	22
567637	24
567638	39
567640	76
567641	196
567642	31
567644	77
567645	15
567646	15
567647	18
567648	3
567649	2
567650	6
567651	15
567653	39
567654	32
567655	34
567656	295
567657	126
567658	12
567659	28
567660	25
567661	4
567662	71
567664	1
567666	18
567667	190
567668	24
567669	62
567671	8
567673	34
567674	88
567675	5
567679	20
567680	42
567681	1
567682	7
567683	8
567684	5
567685	114
567686	10
567687	6
567688	1
567690	13
567691	11
567692	53
567693	18
567694	17
567695	26
567697	12
567707	1
567730	1
567735	1
567740	27
567742	24
567743	69
567744	1
567745	4
567746	15
567747	10
567748	14
567749	8
567750	2
567751	12
567752	8
567753	26
567754	4
567755	25
567756	2
567757	5
567758	27
567759	69
567762	2
567763	4
567764	15
567765	24
567767	34
567768	23
567769	8
567770	32
567771	20
567772	32
567773	93
567775	26
567776	117
567777	8
567778	17
567779	70
567781	40
567782	167
567783	3
567785	13
567849	93
567852	29
567853	2
567854	90
567855	32
567856	9
567857	3
567858	154
567859	29
567860	12
567861	21
567862	14
567863	25
567864	11
567865	53
567867	14
567870	1
567888	1
567889	1
567909	60
567911	41
567914	39
567917	18
567918	20
567919	2
567920	2
567922	36
567924	91
567928	22
567929	5
567930	11
567931	11
567935	63
567936	45
567938	33
567939	32
567940	3
567941	69
567943	16
567945	12
567947	5
567948	6
567950	5
567951	5
567953	17
567956	13
567957	3
567958	7
567959	37
567960	8
567961	2
567962	21
567963	12
567964	26
567966	8
567967	8
567968	41
567969	14
567970	43
567971	76
567972	7
567973	2
567974	37
567975	4
567977	4
567978	10
567979	19
567980	27
567981	36
567983	33
567985	40
567986	1
567987	59
567988	2
567991	5
567992	6
567993	21
567994	33
567995	1
567996	61
567998	290
567999	51
568000	13
568001	4
568002	6
568005	41
568006	131
568007	1
568009	13
568010	15
568013	11
568014	13
568015	7
568018	7
568019	6
568021	1
568022	2
568023	20
568024	3
568027	9
568028	2
568029	3
568030	9
568031	1
568032	2
568035	12
568040	7
568044	2
568046	1
568050	2
568066	5
568341	1
568350	1
568353	3
568355	1
568358	1
568407	7
568513	9
568514	21
568516	23
568517	4
568518	3
568519	14
568520	8
568522	12
568525	24
568526	6
568528	1
568529	9
568530	12
568533	7
568536	6
568537	5
568538	26
568540	15
568541	3
568542	2
568543	2
568544	3
568545	9
568546	18
568548	106
568549	732
568550	63
568551	16
568552	20
568554	8
568559	6
568561	2
568658	15
568664	4
568665	18
568666	11
568668	4
568673	5
568678	24
568682	3
568683	23
568685	21
568686	5
568687	34
568688	11
568689	19
568691	18
568843	10984
568844	27483
568845	1849
569141	2
569152	5
569160	4
569164	1
569171	5
569176	4
569178	5
569182	6
569332	3
569335	5
569337	8
569338	8
569339	4
569340	2
569341	2
569342	7
569344	2
569347	58
569348	21
569350	81
569354	16
569357	26
569359	2
569360	8
569361	6
569364	3
569365	12
569368	2
569371	67
569372	7
569373	21
569375	36
569379	4
569380	11
569381	11
569383	5
569384	7
569385	3
569390	5
569391	8
569397	5
569398	14
569399	11
569401	39
569402	1
569408	11
569410	8
569411	12
569412	4
569413	1
569414	1
569415	3
569418	17
569421	4
569424	3
569428	13
569429	2
569431	1
569433	3
569436	1
569438	3
569439	32
569441	2
569444	6
569447	5
569449	6
569450	1
569454	3
569455	2
569457	1
569458	14
569461	34
569465	12
569467	7
569468	2
569470	7
569471	3
569472	6
569474	13
569476	7
569477	6
569478	20
569480	5
569482	4
569483	12
569484	6
569485	2
569486	7
569487	8
569489	22
569490	9
569534	44
569535	8
569537	21
569541	18
569542	13
569543	10
569544	7
569546	10
569547	10
569548	9
569549	17
569550	5
569551	15
569552	13
569553	4
569554	17
569555	64
569558	23
569559	50
569560	14
569561	14
569562	53
569565	48
569566	6
569567	29
569568	5
569570	51
569571	48
569572	37
569573	103
569574	6
569575	16
569576	12
569577	33
569578	25
569580	22
569581	23
569582	33
569584	28
569585	17
569586	47
569588	23
569589	24
569590	24
569592	16
569593	12
569594	126
569595	7
569597	37
569598	31
569599	93
569600	129
569601	6
569603	83
569604	51
569605	25
569606	34
569607	41
569669	30
569671	9
569672	3
569673	23
569675	7
569676	21
569678	7
569679	6
569680	4
569681	70
569682	5
569683	68
569687	1
569688	15
569689	5
569690	6
569691	29
569692	1
569693	6
569694	14
569695	12
569696	14
569697	17
569698	80
569699	39
569701	4
569702	13
569703	11
569704	61
569705	4
569707	27
569708	20
569709	42
569710	316
569711	29
569712	11
569713	39
569714	12
569715	3
569716	63
569753	129
569754	4
569755	730
569756	26
569757	4
569758	7
569759	2085
569760	112
569761	120
569762	27
569763	18
569764	9
569765	17
569766	27
569768	1
569769	13
569770	17
569771	2
569772	26
569776	5
569777	3
569778	9
569779	1
569780	26
569781	14
569783	11
569785	16
569787	5
569788	27
569792	4
569793	2
569794	8
569795	5
569796	2
569798	4
569799	2
569800	14
569933	10
569934	3
569937	4
569938	7
569941	7
569943	6
569944	50
569945	1
569946	3
569947	1
569950	13
569951	13
569952	4
569953	44
569954	1
569955	26
569957	6
569958	2
569962	2
569964	15
569965	4
569967	5
569968	4
569969	9
569971	11
569974	5
569976	1
569978	1
569980	8
569981	1
569982	13
569983	3
570004	1
570010	1
570028	1
570032	16
570033	35
570034	12
570035	32
570036	31
570037	3
570038	1
570039	1
570040	1
570041	5
570042	1
570043	4
570045	25
570047	7
570048	14
570049	8
570050	9
570051	59
570052	10
570056	10
570057	9
570058	7
570059	1
570060	19
570062	3
570063	1
570065	9
570066	14
570067	2
570068	14
570069	2
570070	1
570071	8
570072	15
570073	2
570075	5
570079	1
570082	1
570085	1
570086	2
570087	7
570091	2
570092	1
570093	5
570094	8
570095	4
570097	1
570098	4
570099	4
570101	1
570102	7
570103	1
570104	3
570105	3
570106	1
570107	5
570109	1
570110	2
570111	2
570112	1
570114	35
570115	1
570117	6
570118	9
570120	1
570121	8
570122	6
570123	8
570124	2
570125	11
570126	3
570127	3
570128	1
570129	15
570130	2
570131	2
570132	7
570135	2
570136	23
570137	6
570138	4
570139	5
570140	5
570141	7
570142	12
570143	16
570144	7
570145	25
570146	1
570147	8
570148	1
570149	9
570150	25
570151	122
570152	4
570155	34
570156	3
570157	34
570159	64
570160	9
570161	11
570162	29
570163	18
570165	57
570166	27
570167	1
570168	9
570169	16
570170	9
570171	11
570172	28
570173	4
570174	15
570175	23
570177	1
570178	9
570181	1
570183	7
570184	9
570187	2
570188	3
570191	6
570192	5
570193	3
570195	3
570196	1
570197	3
570199	1
570200	1
570201	9
570205	3
570207	1
570208	3
570211	1
570213	3
570218	5
570220	4
570221	6
570222	23
570223	34
570227	12
570228	64
570229	6
570232	24
570235	11
570236	1
570237	32
570240	2
570241	8
570243	1
570244	16
570245	4
570246	7
570247	10
570248	3
570250	2
570251	2
570253	12
570256	12
570257	3
570258	8
570259	4
570261	1
570262	8
570263	2
570264	3
570265	2
570270	7
570272	3
570273	2
570274	1
570277	5
570278	3
570280	1
570282	3
570285	4
570289	1
570291	2
570292	6
570297	43
723053	8
723055	25
723056	4
723057	10
789474	12
789770	3
792555	13
792566	5
792568	23
792569	3
792570	2
792571	4
792573	10
792580	3
792623	6
792626	18
879954	5
879955	11
901096	2
901099	5
901102	4
901103	6
901108	2
949916	29
949917	4
949918	329
949919	23
991493	3
991499	1
1169095	7
1169097	1
1169099	17
1169100	1
1169107	10
1169108	19
1169560	25
1170417	7
1170419	32
1170423	7
1227405	85
1227406	11
1227407	1
1227409	4
1227417	2
1247056	2
1247057	31
1247060	1
1247066	1
1264262	49
1264264	34
1264265	1
1264266	7
1264272	12
1264273	78
1264274	8
1264275	24
1264276	682
1264277	43
1264278	15
1264279	7
1264280	4
1264281	12
1264282	5
1264283	6
1264284	2
1293255	1
1293256	1
1337410	4
1337414	13
1337421	12
1337426	3
1346062	8
1346064	5
1358667	2
1376145	122
1376146	432
1376147	6
1376148	112
1376149	22
1378258	3
1405537	5
1431582	1
1470065	65
1470068	18
1470069	1
1470072	4
1470076	6
1470078	1
1470081	1
1552701	4
1565983	16
1565984	76
1565985	78
1565986	2
1565990	2
1565991	3
1570029	4
1570030	125
1570031	3
1570033	11
1633249	12
1633250	76
1633251	5
1633252	5
1633253	3
1824164	6
1824166	17
2116827	8
2116832	5
2116833	18
2240095	6
2241549	36
2241555	243
2241556	15
2241559	7
2241566	1
2241574	5
2241578	33
2241651	14
2241652	77
2241654	5
2283635	11
2283636	11
2283638	7
2283639	2
2283643	2
2283644	1
2283649	1
2283650	1
2334653	7
2334655	1
2334656	19
2334657	2
2334659	3
2334660	10
2334664	4
2334741	36
2335189	1
2336866	23
2336867	8
2336874	47
2336875	293
2336876	2
2336877	4
2336879	7
2336880	2
2336881	11
2336882	110
2336883	12
2336884	1
2336885	1
2336886	1
2495176	5
2495177	17
2495182	48
2495183	1
2495184	1
2495186	4
2495187	1
2495188	24
2495189	58
2495266	7
2495271	1
2495274	3
2522903	25
2522907	62
2522908	2
2522909	10
2522910	2
3355184	27
3397676	3
3546639	4
3546640	6
3546649	1
3546690	260
3546691	19
3546693	15
3546697	3
3546698	6
3546704	3
3546705	4
3692519	4
3692520	10
3692522	4
3693274	5
3693278	1
3693286	4
3698744	5
3702100	7
3801985	1
3801991	6
3801993	4
4843828	1
6161234	1
6161239	3
6161240	53
6161241	1
6161243	8
6161247	3
6161253	6
6268371	6
6268372	15
6268373	86
6280859	13
6280860	176
6280861	11
6280863	2
6280865	7
6523504	2
6649331	2
6649332	32
6649338	2
6649339	4
6649340	36
6649349	5
6684048	2
6684054	2
6684057	1
6684062	2
6684067	9
6693620	19
6693622	37
6693624	4
6693625	17
6693626	10
6695640	1
6695646	1
6909685	1
6932019	4
6932021	4
6932029	13
6932043	5
6932073	15
6932076	2
6932078	8
6932084	1
6932104	1
6932105	3
6948259	46
6948260	127
6948262	2
6948263	3
6948264	1
7829766	2
7836834	1
7836837	1
7841489	164
7841490	14
7841491	70
7841492	1095
7841493	10
7841494	8
7841495	5
7841496	4
7841497	5
7841498	1
8045337	597
8045338	15
8045339	1
8045341	96
8045342	1348
8045343	39
8045344	74
8045345	17
8045346	24
8045347	2
8045403	5
8404220	1
8404226	3
9327952	3
9327954	37
9327956	9
9327957	2
9327962	4
9327963	4
9327964	8
9331393	11
9427923	4
9427924	7
9427930	2
9429589	52
9429590	2
9429593	1
9642605	1
9642828	2
9665007	79
9665010	2
9665013	4
9665014	5
9665016	5
9665019	1
9665020	5
9665022	1
9665023	5
9665024	1
9665026	1
9788970	9
9788975	2
9789314	15
9789315	10
10043163	17
10044625	13
10044628	15
10044632	1
10044633	2
10044834	4
10044835	32
10044840	2
10044841	15
10044848	10
10045556	32
10045557	1
10045558	4
10049766	6
10076073	34
10076077	14
10076078	178
10076079	7
10076080	115
10076081	13
10076082	1
10076083	1
10240659	1
10240661	17
10240667	2
10240674	1
10241136	16
10241290	4
10241292	5
10241295	44
10241296	1
10385045	4
10436872	5
10441655	19
10441656	8
10441657	1
10441658	22
10441659	3
10441660	4
10447627	4
10480197	25
10480199	8
10480200	71
10480201	200
10480203	49
10480205	6
10480206	4
10480207	4
10480564	12
10480568	25
10511716	5
10511720	3
10690809	2
10690810	83
10690814	140
10690817	3
10690820	5
10690823	6
10690825	1
10690827	7
10690829	3
10690830	2
11084099	208
11084100	9
11084102	19
11084104	3
11085549	4
11090585	10
11090586	6
11346335	5
11346339	2
11346341	5
11348482	11
11348489	1
11348491	13
11348494	6
11359635	3
11722346	27
11722347	92
11722348	1
11722349	1
11722353	2
11722355	1
11722356	1
11722357	3
11722359	1
11722362	1
11722364	3
11723379	1
11723384	2
11734086	1
11734087	3
11734112	2
11785914	7
11810825	28
11810826	107
11810828	14
11810830	5
11810831	5
11810832	10
11810833	3
11849534	9
11849642	6
11849643	2
11849658	1
11849659	2
11903186	23
11903187	14
11903188	14
11903190	2
11903201	2
12035594	294
12035595	18
12035596	58
12035597	12
12035598	50
12035600	8
12035601	1
12035603	12
12035605	1
12035606	1
12035607	2
12035608	2
12073252	59
12073559	121
12073560	402
12073561	8
12073562	2
12073564	3
12073565	49
12073566	417
12073567	88
12073568	227
12073569	4
12073570	3
12073571	23
12073572	111
12073573	2
12073574	5
12092096	48
12092097	3
12092101	45
12092104	8
12204260	1
12204263	9
12237852	10
12269240	4
12269277	109
12269278	6
12269279	21
12269282	5
12269283	1
12269284	14
12269285	8
12269286	2
12269293	1
12569422	8
12569427	6
12569429	4
12569492	5
12569495	1
12569944	10
12569950	26
12570416	12
12570418	3
12570419	2
12570426	2
12572096	63
12572097	37
12572098	11
13942745	3
13942746	9
13942748	5
13942882	31
13942884	1
13942885	2
13943417	3
13944449	21
13944451	53
13944452	3
13944454	4
13944458	1
14108752	1
14114339	1
14114577	1
14149993	3
14149994	21
14149995	9
14150509	8
14151567	4
14151570	3
14151573	10
14151576	1
14151577	2
14151580	5
14620170	4
14942122	3
15442450	3
15444539	1
15444540	2
15444544	4
15755341	8
15755344	3
15755347	3
15755348	2
15755352	1
15755354	1
15756704	4
15756705	1
15756710	1
15756711	1
15756717	3
15756826	2
15756827	7
15756829	1
15756835	1
15756836	2
15897791	4
15897802	1
15898197	6
15898227	17
15988528	1
15988766	2
15988789	5
15995536	5
15995539	18
15995540	8
16061262	24
16061263	230
16061264	23
16061265	8
16061266	5
16061267	4
16067881	8
16067886	89
16067887	2
16067888	3
16067889	5
16067890	3
16067891	1
16067895	1
16111826	7
16112975	24
16113076	4
16113077	79
16113078	3
16113079	115
16113080	1
16113082	2
16113083	1
16113084	20
16113085	159
16113086	14
16113088	13
16113089	5
16258727	8
16266951	63
16266952	8
16266953	9
16266954	2
16360545	4
16383803	8
16722088	8
16722091	1
16722093	3
16722094	1
16722855	14
16722856	85
16722862	28
16722865	124
16722866	15
16722867	1
16722868	24
16722870	1
16722877	1
16722878	67
16722882	7
16724624	12
16724637	7
16724638	63
16724639	23
16724640	290
16724641	19
16724642	15
16724643	8
16785711	9
16786573	4
16786574	1
17299454	30
17299457	9
17299459	3
18024358	18
18024362	7
18024363	66
18024364	187
18024365	2
18024367	4
18024368	7
18024369	1
18024370	40
18704977	10
19540212	5
19540213	4
19540222	1
19567191	3
19567192	2
19585482	1
19585483	6
19585938	2
19585940	3
19585941	1
19585942	2
19586575	2
19586583	4
19586621	7
19586622	5
19655479	3
19655482	5
19655775	7
19655783	2
19655793	8
19953113	30
19953119	31
19953121	113
19953122	565
19953123	1
19953124	15
19953125	7
19953126	4
19953127	7
19953128	113
19953129	26
19956311	9
19956312	7
19956313	4
19956316	2
19956317	1
19956322	4
19983836	29
19983839	3
19983842	1
19984945	71
19984946	1001
19984947	155
19984948	53
19984949	22
19984950	26
19984951	3
20239430	2
20239436	7
20239440	2
20417653	50
20417654	167
20417655	4
20417657	72
20417658	4
20417660	4
20417662	1
20417663	3
20417664	33
20417666	1
20417667	1
20417672	2
20417675	1
20417677	18
20417678	44
20417681	4
20417684	40
20518311	5
20518314	1
20518345	3
20518352	4
20521190	1
20881499	5
20881501	12
20881506	4
20881513	5
20945395	12
20945396	16
20945399	2
20945401	1
20977226	18
20977229	13
20977230	53
20977231	14
20977232	245
20977233	7
20977235	3
20977236	1
20977237	1
20977243	1
20977245	5
20977246	2
20977809	26
20977810	1006
20977811	56
20977812	11
20977813	8
20977814	6
20977815	99
20977816	1
20977818	6
20977819	4
20977820	4
20977822	6
20977999	3
20978003	21
20978004	137
20978005	1
20978006	1
20978016	1
21793229	35
21904889	6
21904900	5
21904902	6
21904903	7
21904905	2
22357714	2
22416618	16
22417298	3
22418261	4
22418907	21
22418910	4
22419226	3
22419436	23
22419437	1
22419438	20
22419439	2
22419442	2
22419443	3
22419444	1
22854538	10
22854540	1
22857179	55
22857183	2
22857193	2
22857651	4
22966093	32
22966094	2
22966095	13
22966096	2
22966098	5
22966099	63
22966100	349
22966101	31
22966102	1
22966103	1
22966104	3
22966105	3
22966106	23
22966110	5
22966111	2
22966112	2
22966113	5
22966171	5
22966696	6
22974596	11
22974599	7
22974600	8
22974601	29
22974602	6
22974603	5
22988023	37
22988024	589
[truncated: 96,184 more rows]
