# Supplementary material for: Distinct polyadenylation landscapes of diverse human tissues revealed by a modified PA-seq strategy
Source: BMC Genomics. 2013 Sep 11;14:615. doi: 10.1186/1471-2164-14-615 (PMC3848854; doi:10.1186/1471-2164-14-615)
Supplement: Additional file 17 — Custom tracks (wiggle format) of PA-seq for 13 human tissues. [file 1471-2164-14-615-S17.zip › Kidney_hg19.real.bed.filtered.wig]

track type=wiggle_0 name=Kidney_Plus_strand description=Kidney_Plus_strand color=208,0,0
variableStep chrom=chr1
328434	1
328453	1
328454	3
328459	2
328581	1
564583	1
564811	1055
564812	10969
564813	313
564814	50
564815	52
564816	40
564817	30
564924	1
565106	1
565107	1
565120	3
565132	2
565155	2
565191	1
565205	1
565207	7
565215	1
565216	2
565217	3
565223	7
565227	3
565228	1
565229	1
565230	1
565231	3
565232	7
565235	2
565236	1
565238	13
565239	4
565241	6
565242	1
565243	2
565244	5
565245	1
565246	2
565248	25
565251	8
565254	9
565256	8
565258	7
565261	9
565262	6
565263	5
565264	8
565265	12
565267	237
565268	8
565269	8
565270	35
565271	13
565273	3
565274	1
565275	17
565277	17
565280	6
565281	23
565336	2
565337	4
565340	9
565346	2
565347	3
565350	1
565351	15
565352	1
565354	9
565355	1
565356	3
565357	5
565358	1
565359	13
565360	20
565361	4
565363	1
565364	5
565365	3
565366	1
565367	10
565369	1
565371	2
565374	2
565376	11
565377	3
565378	36
565379	3
565382	7
565383	12
565385	3
565386	4
565387	2
565388	3
565391	11
565392	9
565393	2
565394	17
565396	49
565397	4
565398	16
565399	14
565400	1
565401	9
565402	1
565403	4
565447	1
565449	1
565450	15
565451	3
565583	9
565585	8
565586	6
565587	2
565589	12
565592	2
565746	2
565748	3
565753	1
565755	2
565756	1
565758	1
565761	1
565766	1
565771	1
565772	6
565774	1
565777	1
565778	1
565779	6
565780	1
565783	3
565784	1
565785	5
565788	8
565789	3
565790	13
565793	5
565794	4
565795	6
565796	7
565797	31
565798	54
565799	3
565800	3
565801	15
565802	10
565803	23
565804	51
565805	27
565806	19
565807	9
565809	3
565810	20
565811	1
565813	8
565814	3
565815	29
565816	12
565817	31
565818	26
565820	10
565821	27
565822	147
565823	1
565824	2
565825	64
565826	2
565828	32
565829	7
565830	32
565831	4
565832	240
565833	5
565837	1
565838	2
565839	28
565840	2
565842	16
565844	7
565845	9
565847	9
565848	5
565849	1
565850	4
565851	9
565853	3
565854	6
565855	7
565856	5
565857	4
565859	4
565860	7
565862	2
565863	7
565865	5
565867	2
565868	5
565869	2
565872	2
565902	1
565903	3
566018	7
566019	2
566020	1
566021	4
566062	2
566063	1
566065	1
566066	1
566070	1
566073	1
566096	1
566101	2
566102	1
566450	1
566635	2
566639	2
566643	2
566644	5
566645	5
566651	1
566652	8
566653	7
566656	1
566657	1
566658	3
566660	9
566662	1
566663	2
566666	4
566670	11
566672	4
566673	10
566675	5
566678	2
566679	8
566681	2
566683	2
566684	1
566685	8
566686	38
566687	11
566688	12
566689	4
566690	3
566691	15
566694	11
566695	22
566696	4
566697	2
566698	6
566699	33
566701	4
566702	5
566703	6
566704	2
566705	5
566706	6
566707	6
566708	63
566709	4
566711	37
566713	2
566714	8
566715	8
566716	8
566717	6
566718	14
566720	6
566721	3
566722	1
566723	2
566724	6
566725	6
566727	3
566729	2
566730	12
566731	26
566732	16
566733	20
566734	22
566735	5
566736	4
566737	5
566738	14
566739	4
566740	9
566741	3
566742	20
566744	23
566748	26
566749	2
566751	13
566753	10
566756	1
566757	7
566758	9
566759	3
566760	1
566761	22
566762	3
566764	3
566765	3
566766	4
566767	9
566768	4
566894	1
566896	20
566898	1
566899	18
566900	7
566901	7
566902	28
566903	3
566906	1
566907	3
566908	10
566909	10
566911	2
566912	13
566914	5
566915	5
567169	1
567171	1
567174	1
567184	1
567242	1
567252	2
567261	2
567263	1
567277	1
567290	1
567298	4
567303	1
567309	1
567314	2
567325	4
567330	1
567332	4
567334	1
567336	4
567339	2
567341	1
567342	9
567345	7
567347	1
567350	4
567351	1
567353	2
567357	1
567359	3
567360	2
567363	1
567365	6
567368	2
567369	3
567370	1
567374	2
567375	2
567378	4
567381	1
567382	3
567383	1
567384	7
567387	2
567392	2
567397	1
567400	3
567403	2
567405	4
567409	9
567416	6
567417	5
567418	3
567420	2
567421	4
567426	2
567432	3
567436	4
567439	1
567440	4
567441	2
567444	4
567445	5
567446	4
567448	4
567450	3
567451	18
567452	1
567455	27
567456	10
567458	7
567459	4
567460	1
567461	1
567462	1
567463	5
567464	1
567465	3
567468	8
567469	11
567471	8
567472	6
567473	26
567474	19
567476	3
567477	1
567478	4
567479	2
567480	17
567481	1
567482	2
567483	3
567539	25
567540	20
567541	5
567542	8
567543	36
567545	6
567547	11
567549	2
567550	9
567551	6
567554	2
567555	16
567557	17
567558	4
567559	12
567560	33
567561	8
567562	26
567564	12
567565	13
567566	34
567567	3
567568	1
567569	25
567570	1
567571	6
567572	13
567573	7
567574	4
567576	9
567578	3
567579	7
567580	1
567581	6
567597	1
567621	8
567622	9
567623	2
567624	1
567626	7
567627	10
567629	2
567630	2
567631	11
567632	11
567633	3
567634	15
567636	5
567637	9
567638	19
567640	19
567641	19
567642	26
567644	29
567646	2
567648	5
567649	8
567650	1
567651	9
567653	4
567654	4
567655	5
567656	43
567657	30
567659	4
567660	5
567661	2
567662	5
567663	2
567664	4
567665	1
567666	7
567667	34
567668	23
567669	12
567671	5
567673	4
567674	20
567675	2
567678	2
567679	9
567680	17
567684	1
567685	12
567687	1
567690	1
567691	3
567692	11
567694	7
567695	1
567696	2
567697	8
567705	1
567717	1
567740	1
567742	2
567743	9
567744	1
567746	3
567747	2
567748	4
567749	1
567750	2
567752	4
567753	5
567756	1
567757	3
567758	4
567759	6
567762	1
567763	2
567764	1
567767	3
567768	5
567770	20
567772	3
567773	9
567775	8
567776	5
567778	7
567779	6
567781	6
567782	29
567783	1
567788	1
567849	29
567852	2
567853	1
567854	12
567855	14
567858	30
567861	15
567862	1
567863	2
567864	5
567865	21
567867	6
567868	2
567909	5
567911	1
567914	12
567917	3
567918	1
567919	1
567921	1
567922	10
567924	17
567928	15
567929	2
567930	7
567931	4
567932	6
567935	14
567936	12
567938	7
567939	7
567941	13
567943	2
567947	4
567948	2
567949	4
567950	4
567952	1
567953	4
567954	11
567956	1
567957	2
567958	1
567959	9
567961	4
567962	5
567964	11
567966	12
567968	6
567970	15
567971	20
567972	1
567974	2
567977	1
567978	1
567979	6
567980	2
567982	1
567983	5
567985	10
567987	18
567992	7
567993	7
567994	6
567996	12
567997	3
567998	89
567999	13
568005	4
568006	21
568009	2
568010	4
568013	2
568015	7
568016	1
568019	1
568020	1
568023	13
568024	1
568026	1
568027	3
568028	2
568029	5
568030	4
568031	2
568032	1
568034	1
568039	2
568040	1
568046	1
568066	4
568067	5
568303	1
568312	3
568319	1
568321	3
568334	3
568335	4
568338	1
568341	3
568342	2
568343	1
568347	1
568350	28
568351	2
568353	1
568355	6
568357	1
568358	2
568410	2
568411	4
568415	6
568418	2
568513	8
568514	5
568516	7
568517	7
568518	5
568520	14
568522	1
568525	3
568526	5
568528	3
568529	2
568530	7
568533	2
568534	3
568535	3
568536	4
568537	1
568538	2
568540	4
568541	1
568542	18
568544	6
568545	3
568546	8
568548	64
568549	378
568550	32
568551	26
568552	12
568554	5
568555	1
568557	8
568558	4
568559	13
568562	2
568658	1
568661	2
568669	1
568670	1
568678	7
568679	1
568681	2
568683	3
568686	3
568687	9
568688	7
568689	9
568690	1
568691	7
568843	212
568844	1268
568845	100
569141	1
569158	5
569159	1
569161	3
569162	1
569163	1
569164	3
569168	1
569171	1
569174	1
569175	2
569178	2
569182	6
569183	2
569184	2
569190	3
569193	5
569196	1
569200	1
569201	1
569322	3
569326	2
569328	4
569332	2
569335	3
569336	2
569337	3
569338	2
569339	1
569341	3
569344	8
569346	4
569347	18
569348	12
569350	13
569351	1
569352	3
569354	10
569357	6
569358	1
569361	7
569362	1
569364	4
569365	9
569367	1
569368	2
569369	5
569371	6
569373	21
569375	21
569379	4
569380	2
569381	8
569383	2
569384	3
569385	7
569391	2
569393	3
569397	2
569398	3
569399	4
569401	13
569402	4
569404	1
569405	1
569408	1
569410	4
569411	5
569413	1
569414	6
569415	4
569417	3
569418	8
569420	4
569424	6
569425	5
569426	2
569427	1
569430	1
569431	1
569433	3
569437	1
569438	4
569439	10
569441	1
569447	2
569450	1
569453	3
569455	1
569457	1
569458	9
569461	4
569462	1
569464	2
569467	2
569471	2
569472	6
569474	4
569476	2
569478	3
569480	13
569482	3
569483	4
569484	6
569485	8
569486	1
569487	1
569488	1
569489	8
569490	9
569534	33
569537	11
569539	4
569540	1
569541	5
569542	4
569543	23
569544	1
569546	6
569547	4
569548	11
569549	16
569550	2
569551	3
569552	2
569553	5
569554	22
569555	24
569556	1
569558	4
569559	10
569560	9
569561	14
569562	22
569565	18
569567	23
569568	9
569569	1
569570	20
569571	26
569572	8
569573	29
569574	3
569575	1
569576	2
569577	8
569578	4
569580	6
569581	9
569582	18
569583	1
569584	8
569585	4
569586	21
569587	2
569588	14
569589	6
569590	6
569592	9
569593	8
569594	30
569595	1
569597	15
569598	19
569599	29
569600	52
569602	1
569603	26
569604	14
569605	11
569606	8
569607	29
569669	3
569671	6
569672	7
569673	6
569675	8
569676	14
569678	3
569679	12
569680	13
569681	29
569682	1
569683	24
569684	1
569687	5
569688	7
569689	3
569690	5
569691	4
569692	2
569693	7
569694	3
569695	5
569696	5
569697	7
569698	22
569699	15
569702	9
569703	3
569704	19
569705	5
569706	2
569707	3
569708	3
569709	7
569710	30
569711	4
569712	13
569713	2
569714	5
569715	4
569716	17
569753	28
569755	140
569756	4
569758	2
569759	522
569760	36
569761	70
569762	6
569763	4
569764	4
569765	2
569766	7
569768	1
569769	6
569770	4
569771	1
569772	14
569773	1
569774	6
569775	1
569776	5
569777	4
569778	10
569780	9
569781	12
569783	14
569785	9
569786	1
569787	2
569788	20
569793	3
569794	1
569795	5
569797	2
569798	2
569800	8
569933	8
569934	20
569936	6
569937	3
569938	12
569942	1
569943	12
569944	38
569946	14
569950	6
569951	11
569953	22
569954	2
569955	41
569956	4
569957	3
569958	1
569961	4
569962	2
569963	5
569964	12
569966	7
569967	6
569969	1
569970	1
569971	7
569973	8
569974	5
569977	1
569978	2
569980	1
569982	21
569983	2
569984	1
570028	7
570030	1
570031	3
570032	2
570034	3
570035	18
570036	8
570038	7
570039	1
570043	1
570045	4
570047	1
570048	1
570050	2
570051	11
570052	5
570054	1
570056	3
570057	4
570058	1
570059	2
570060	1
570063	8
570064	1
570065	5
570066	4
570068	11
570070	1
570071	1
570072	2
570073	3
570075	2
570076	3
570087	5
570088	1
570090	1
570091	3
570092	4
570095	1
570099	1
570100	1
570101	1
570103	2
570104	2
570106	1
570107	5
570110	2
570112	1
570113	1
570114	7
570116	2
570117	1
570118	3
570119	1
570120	2
570121	1
570122	4
570123	6
570124	3
570125	4
570127	1
570128	1
570129	4
570130	2
570132	1
570133	1
570134	1
570135	1
570136	12
570138	16
570139	2
570141	3
570142	3
570143	3
570144	2
570145	11
570146	5
570147	10
570148	8
570149	6
570150	8
570151	36
570153	1
570155	24
570156	1
570157	18
570159	7
570160	3
570161	4
570162	4
570163	12
570165	18
570166	8
570167	2
570168	11
570169	15
570170	4
570171	3
570172	24
570173	3
570174	7
570175	5
570177	2
570178	7
570183	1
570184	9
570187	2
570188	3
570189	1
570191	3
570193	2
570196	2
570197	5
570198	2
570202	2
570205	2
570208	1
570211	2
570213	3
570214	2
570221	4
570222	19
570223	13
570227	1
570228	27
570229	3
570232	13
570235	2
570236	2
570237	12
570241	4
570243	5
570244	2
570245	5
570246	4
570247	1
570248	5
570250	2
570251	3
570253	9
570256	2
570257	2
570258	3
570261	4
570262	4
570263	2
570268	1
570270	1
570272	2
570273	1
570277	4
570278	1
570281	1
570283	6
570285	3
570288	2
570290	1
570291	4
570292	1
570294	2
570297	3
723053	2
723055	8
789474	21
789475	2
789483	4
789768	16
789772	3
789788	2
792566	3
792568	4
792571	1
792573	4
792577	2
792626	3
879954	4
879955	28
879962	2
879964	3
901095	4
901096	2
901099	5
901101	1
911228	2
911234	1
949916	13
949918	79
949919	1
949920	3
991493	9
991494	1
991496	1
991499	8
991507	1
1105718	32
1105721	1
1105722	6
1105724	1
1105725	2
1169094	1
1169095	11
1169096	3
1169099	16
1169100	8
1169107	1
1169108	19
1169113	2
1169559	2
1169560	19
1169563	3
1170416	2
1170417	1
1170419	14
1170420	1
1170430	1
1227404	3
1227405	43
1227406	3
1227407	1
1227412	1
1247056	7
1247057	34
1247059	2
1247062	1
1247066	1
1264262	23
1264264	10
1264266	4
1264268	1
1264272	6
1264273	38
1264274	1
1264275	9
1264276	278
1264277	12
1264278	13
1264279	3
1264280	1
1264281	3
1264282	5
1264283	2
1264286	3
1293255	4
1293256	3
1337410	10
1337414	2
1337421	18
1337426	1
1346061	1
1346062	2
1346064	1
1358667	1
1364728	2
1365627	2
1376145	233
1376146	613
1376147	9
1376148	94
1376149	5
1378255	3
1405537	31
1405539	40
1405540	6
1405541	26
1405542	2
1405545	1
1405546	1
1431582	17
1431585	5
1431593	1
1470065	58
1470066	6
1470067	2
1470068	19
1470084	1
1552700	2
1552701	4
1552704	2
1565983	14
1565984	39
1565985	49
1565987	1
1565988	1
1565991	5
1570030	6
2116826	6
2116827	53
2116828	1
2116829	3
2116830	20
2116832	14
2116833	91
2116834	3
2116835	1
2116840	4
2116841	1
2116844	1
2116845	3
2239879	1
2240095	1
2241549	5
2241550	2
2241555	88
2241560	2
2241567	1
2241568	1
2241578	4
2241651	7
2241652	37
2241654	3
2283634	5
2283636	2
2283638	1
2283639	1
2283649	1
2283651	2
2283653	1
2283656	1
2334653	2
2334655	3
2334656	42
2334658	2
2334659	4
2334660	17
2334661	1
2334736	6
2334738	1
2334741	32
2334742	2
2334752	1
2335184	5
2335189	16
2335192	1
2335194	3
2335196	7
2335197	4
2335198	17
2335200	2
2335202	2
2335204	1
2335208	1
2336866	17
2336867	1
2336869	1
2336873	3
2336874	24
2336875	293
2336876	9
2336878	1
2336879	2
2336881	20
2336882	143
2336883	7
2336885	2
2336886	1
2436962	2
2436964	13
2436965	6
2436966	37
2436967	7
2436968	2
2436969	3
2436970	46
2436971	20
2436973	2
2436974	2
2436977	5
2478898	14
2478909	1
2495176	7
2495177	37
2495182	102
2495183	7
2495187	6
2495188	88
2495189	133
2495190	4
2495266	20
2495269	1
2495270	1
2495273	2
2495274	6
2495276	1
2495285	1
2495288	1
2495289	1
2522902	5
2522903	50
2522904	4
2522905	7
2522906	7
2522907	74
2522908	3
2522909	10
2522910	3
2522911	1
3355184	13
3397673	9
3397674	1
3397675	2
3397676	155
3397677	2
3397679	4
3397680	3
3397681	1
3397682	6
3397683	4
3546639	6
3546640	11
3546642	1
3546689	14
3546690	316
3546691	14
3546693	23
3546694	1
3546695	1
3546697	2
3546704	1
3546707	2
3546708	2
3546709	2
3546710	4
3546711	3
3546712	1
3650469	1
3692520	29
3692522	1
3692527	1
3692534	1
3692539	1
3693261	2
3693274	17
3693275	1
3693289	1
3698744	5
3698745	1
3698747	2
3702100	2
3801985	2
3801991	1
3801992	1
3801993	5
3801994	2
4843851	4
6161234	46
6161235	5
6161238	1
6161239	22
6161240	605
6161241	90
6161242	15
6161243	34
6161244	8
6161245	16
6161246	16
6161247	37
6161248	7
6161249	5
6161250	1
6161251	3
6161252	6
6161253	58
6268372	11
6268373	43
6280859	1
6280860	35
6280862	1
6280874	1
6516728	10
6516729	31
6516733	1
6516746	2
6516750	5
6520432	7
6520433	1
6520436	7
6520437	1
6520439	17
6520442	1
6520449	1
6520453	5
6520455	1
6520456	1
6520458	2
6520459	59
6520460	6
6520462	1
6520464	2
6520465	12
6520467	6
6520468	4
6520469	25
6520471	53
6520472	3
6520473	3
6520474	1
6520475	1
6520476	1
6520480	1
6520481	1
6520483	1
6520485	1
6520494	3
6520497	1
6520515	2
6520518	5
6520989	118
6520990	473
6520991	392
6520992	26
6520993	13
6520994	1
6520995	3
6520996	1
6520997	10
6520998	7
6520999	2
6521000	13
6521002	2
6521003	5
6521004	232
6521005	12
6521006	26
6521007	11
6521008	6
6521427	11
6521428	1
6521429	4
6521433	5
6523503	1
6523504	17
6523506	17
6523512	1
6649331	4
6649332	52
6649334	1
6649338	10
6649339	2
6649340	19
6649341	1
6649348	1
6649352	1
6684047	2
6684048	10
6684050	1
6684052	3
6684053	1
6684054	3
6684056	1
6684057	3
6684061	1
6693620	1
6693622	73
6693623	1
6693624	1
6693625	13
6693626	7
6693630	4
6693635	1
6695640	3
6927321	3
6932019	2
6932021	4
6932073	8
6932078	1
6932098	2
6932106	3
6948259	16
6948260	187
6948261	7
6948262	1
6948269	1
7829765	1
7829766	1
7841489	70
7841490	12
7841491	85
7841492	676
7841493	18
7841494	6
7841495	5
7841496	6
7841497	4
7841498	2
8045337	403
8045338	16
8045339	3
8045341	76
8045342	806
8045343	22
8045344	62
8045345	24
8045346	5
8404220	16
8404226	10
8404227	9
8404230	1
9327954	11
9327956	5
9331392	2
9331393	17
9427923	2
9427924	9
9427928	1
9427931	1
9427937	1
9429586	2
9429589	82
9429592	3
9429594	6
9642605	7
9642607	1
9642609	2
9642825	1
9642829	2
9642831	2
9665007	23
9665010	6
9665011	3
9665013	2
9665014	1
9665015	1
9665020	5
9665024	2
9665025	1
9665026	1
9788969	1
9788970	12
9788975	20
9788979	2
9789314	9
9789315	1
10043163	6
10044624	2
10044625	7
10044628	4
10044633	3
10044819	1
10044829	2
10044834	1
10044835	27
10044840	6
10044841	4
10044848	2
10045556	11
10045557	2
10049759	2
10049763	4
10049766	6
10049767	1
10049779	1
10076073	3
10076078	48
10076079	10
10076080	9
10076081	2
10240661	3
10241136	5
10241292	2
10241295	22
10241296	1
10441655	61
10441656	7
10441658	117
10441659	12
10441660	23
10441664	1
10441666	2
10447627	1
10457480	2
10480197	12
10480198	1
10480199	4
10480200	58
10480201	285
10480202	10
10480203	63
10480204	2
10480207	2
10480208	1
10480209	5
10480565	7
10480568	15
10480570	1
10502787	8
10511716	17
10511718	1
10511720	3
10511958	3
10511970	1
10690809	3
10690810	69
10690812	2
10690813	1
10690814	92
10690815	1
10690817	6
10690818	5
10690824	1
10690825	2
10690826	3
10690828	1
10690829	3
11084099	124
11084100	3
11084102	17
11085549	2
11090580	1
11090585	9
11090589	2
11346335	1
11346339	4
11346341	15
11348482	3
11348490	2
11348491	4
11348497	1
11359635	1
11597608	1
11722346	79
11722347	120
11722348	8
11722355	4
11722357	2
11722360	1
11722361	1
11722362	2
11722363	1
11722364	1
11723379	10
11723384	4
11734084	1
11734085	4
11734087	3
11734088	5
11734102	1
11734103	1
11734108	1
11734408	4
11785907	2
11785915	2
11810825	76
11810826	445
11810827	3
11810828	89
11810829	14
11810830	8
11810831	1
11810832	11
11810835	1
11810836	1
11810838	4
11810839	1
11814850	5
11814859	5
11849534	4
11849539	3
11849640	2
11849641	1
11849642	1
11849645	1
11903186	25
11903187	25
11903188	20
11903189	1
11903191	5
11903193	1
11903201	3
11908131	1
11908136	4
11908138	1
11908139	7
12035594	242
12035595	23
12035596	68
12035597	33
12035598	45
12035599	4
12035600	2
12035601	1
12035603	7
12073252	12
12073559	23
12073560	119
12073565	12
12073566	71
12073567	12
12073568	23
12073571	1
12073572	15
12092096	84
12092097	5
12092101	36
12092102	1
12092104	6
12092105	1
12092106	1
12237852	4
12269234	2
12269277	19
12269279	6
12269284	2
12269285	1
12567638	24
12567639	2
12569422	1
12569429	1
12569498	2
12569944	6
12569950	3
12570416	5
12570417	2
12570418	2
12572095	4
12572096	32
12572097	37
12572098	1
12572100	1
12572108	1
12580318	1
13942745	1
13942882	2
13944449	1
13944451	5
14114339	5
14114570	3
14114574	4
14114577	2
14114581	3
14120332	2
14149994	2
14151567	1
14151569	2
14151570	1
14151573	3
14620170	1
14938185	8
14942122	2
15394645	2
15394647	2
15394648	4
15442456	1
15444539	2
15444544	2
15546971	18
15546974	23
15546976	3
15546977	1
15755335	9
15755341	8
15755344	5
15755347	7
15755348	10
15755351	1
15755352	6
15755353	1
15755356	1
15756699	1
15756703	2
15756704	9
15756705	4
15756827	9
15756829	2
15756835	2
15897791	10
15897797	3
15897803	1
15898224	2
15898225	1
15898227	2
15988525	1
15988528	2
15988776	4
15993700	4
15995536	1
15995539	13
15995540	1
16015145	1
16061262	2
16061263	102
16061264	10
16061265	1
16067881	11
16067883	2
16067886	41
16067888	2
16067889	1
16067890	1
16067894	1
16074476	318
16074477	33
16074478	11
16074479	2
16074480	1
16074481	3
16074484	5
16112975	4
16112976	1
16113077	11
16113079	8
16113084	4
16113085	4
16113086	1
16113087	2
16113088	2
16258727	5
16258735	1
16266949	5
16266950	1
16266951	53
16266952	2
16266953	1
16333160	7
16333162	1
16333163	2
16333167	3
16333171	11
16333174	1
16333183	5
16333189	15
16333190	8
16360543	171
16360544	3
16360545	517
16360546	24
16360547	13
16360548	2
16360549	3
16360550	2
16360551	2
16383801	233
16383802	14
16383803	589
16383804	31
16383805	9
16383806	4
16383807	1
16383808	2
16383809	5
16383810	4
16722088	20
16722089	1
16722093	4
16722855	2
16722856	25
16722862	27
16722863	2
16722865	29
16722866	2
16722867	2
16722868	7
16722869	1
16722870	2
16722872	4
16722875	1
16722877	2
16722878	21
16722879	3
16722882	1
16724624	15
16724629	1
16724630	1
16724636	1
16724637	7
16724638	112
16724639	48
16724640	417
16724641	27
16724642	4
16724644	6
16768105	1
16768109	1
16768113	1
16785711	1
16786572	2
16786573	28
16786578	2
16786580	1
16786583	1
16976837	2
16976842	7
16976849	3
16976850	1
16976852	1
16976903	1
16976905	2
16976915	1
16976920	2
17299454	21
17299455	1
17299457	1
17299466	2
17299468	2
17299470	1
17299472	2
17299474	1
17299475	2
17690489	2
17967262	1
17967264	3
17967270	1
18024358	25
18024359	2
18024362	3
18024363	118
18024364	409
18024365	3
18024366	4
[truncated: 116,430 more rows]
