# Supplementary material for: Distinct polyadenylation landscapes of diverse human tissues revealed by a modified PA-seq strategy
Source: BMC Genomics. 2013 Sep 11;14:615. doi: 10.1186/1471-2164-14-615 (PMC3848854; doi:10.1186/1471-2164-14-615)
Supplement: Additional file 17 — Custom tracks (wiggle format) of PA-seq for 13 human tissues. [file 1471-2164-14-615-S17.zip › Liver_hg19.real.bed.filtered.wig]

track type=wiggle_0 name=Liver_Plus_strand description=Liver_Plus_strand color=208,0,0
variableStep chrom=chr1
328454	1
328455	1
564582	1
564811	473
564812	6877
564813	239
564814	31
564815	37
564816	38
564817	34
565106	1
565179	1
565205	1
565211	1
565216	1
565217	2
565223	1
565227	1
565228	2
565230	1
565231	4
565232	3
565235	2
565238	3
565239	1
565241	2
565244	2
565246	5
565248	4
565251	5
565252	1
565256	1
565258	1
565260	2
565261	5
565262	1
565263	2
565264	3
565265	4
565267	183
565268	29
565269	11
565270	27
565271	11
565274	1
565275	7
565277	1
565280	1
565281	9
565337	6
565340	3
565348	1
565350	1
565351	1
565352	1
565354	5
565356	5
565357	9
565358	2
565359	2
565360	7
565361	1
565366	1
565367	1
565368	1
565369	1
565370	1
565373	1
565376	1
565378	5
565381	2
565382	1
565383	2
565384	1
565391	3
565392	1
565394	2
565396	10
565398	2
565399	6
565445	1
565448	2
565450	4
565583	5
565585	3
565589	3
565592	2
565748	3
565756	2
565758	1
565771	2
565779	3
565780	1
565782	1
565788	1
565789	1
565790	1
565793	1
565794	1
565797	7
565798	9
565799	2
565800	3
565801	18
565802	6
565803	10
565804	9
565805	7
565806	5
565808	1
565810	18
565811	4
565815	5
565816	2
565817	6
565818	12
565820	5
565821	14
565822	37
565823	3
565824	1
565825	30
565828	11
565829	8
565830	10
565832	87
565833	2
565835	3
565836	1
565837	3
565838	1
565839	30
565842	3
565843	1
565844	1
565845	3
565846	3
565848	8
565850	2
565851	1
565853	2
565854	1
565855	2
565856	2
565857	4
565858	1
565860	2
565863	1
565865	3
565867	1
565868	1
565872	1
566018	1
566025	1
566070	1
566086	1
566101	1
566443	1
566444	1
566450	23
566451	2
566566	1
566639	1
566643	2
566645	4
566648	4
566652	5
566653	8
566654	1
566656	8
566657	6
566658	13
566660	11
566663	6
566666	3
566668	4
566669	2
566670	7
566671	1
566672	2
566673	4
566675	9
566676	2
566679	1
566680	2
566681	6
566683	1
566684	2
566685	11
566686	40
566687	14
566688	5
566689	4
566690	14
566691	13
566692	1
566693	2
566695	21
566696	9
566698	4
566699	19
566701	1
566702	2
566703	4
566706	1
566707	5
566708	35
566711	24
566712	2
566714	5
566715	5
566716	10
566717	2
566718	3
566719	3
566720	3
566721	1
566723	1
566725	1
566729	2
566730	4
566731	10
566733	4
566734	21
566735	4
566737	7
566739	1
566740	1
566741	1
566742	6
566744	9
566745	1
566748	13
566749	1
566751	12
566753	3
566756	12
566757	2
566758	25
566760	1
566761	22
566762	6
566763	1
566764	1
566767	24
566768	4
566896	1
566899	13
566901	1
566902	25
566903	6
566905	3
566907	1
566908	2
566909	2
566911	2
566912	7
567166	1
567167	1
567192	2
567254	1
567273	1
567309	1
567321	1
567325	1
567328	3
567332	1
567334	2
567339	3
567342	4
567345	4
567347	1
567349	1
567351	4
567354	1
567357	1
567359	1
567360	2
567363	5
567365	3
567374	1
567379	1
567382	2
567384	3
567387	2
567388	2
567391	1
567393	1
567403	1
567405	1
567408	1
567414	4
567416	6
567420	2
567421	4
567422	9
567423	2
567426	7
567434	2
567435	4
567436	2
567437	1
567439	2
567441	2
567444	7
567445	5
567448	4
567450	16
567451	44
567452	3
567453	1
567455	27
567456	3
567457	1
567458	7
567459	6
567460	1
567461	2
567463	1
567464	1
567465	6
567466	1
567468	3
567469	1
567470	4
567471	4
567472	3
567473	29
567474	9
567476	2
567477	7
567478	4
567479	3
567480	2
567481	2
567539	18
567540	8
567541	1
567542	9
567543	32
567545	22
567546	2
567547	7
567548	1
567549	5
567550	4
567551	4
567552	7
567553	1
567554	2
567555	9
567556	1
567557	4
567559	11
567560	21
567562	15
567563	1
567564	11
567565	18
567566	27
567568	3
567569	43
567570	1
567571	5
567572	3
567573	3
567574	4
567575	1
567576	12
567578	1
567581	3
567603	1
567606	1
567616	1
567617	1
567621	3
567622	7
567624	4
567626	1
567627	3
567631	3
567632	7
567634	2
567636	1
567637	2
567638	2
567640	12
567641	9
567642	2
567644	15
567645	4
567646	1
567647	1
567648	3
567650	2
567651	7
567653	7
567654	1
567655	4
567656	32
567657	16
567658	2
567659	2
567660	1
567661	1
567662	10
567664	2
567666	2
567667	12
567668	3
567669	8
567670	1
567671	1
567673	1
567674	8
567675	1
567679	1
567680	15
567682	2
567685	7
567691	4
567692	4
567695	1
567696	2
567697	5
567699	1
567742	1
567743	10
567744	1
567747	1
567749	2
567750	2
567751	2
567752	6
567753	5
567754	1
567755	3
567756	5
567758	2
567759	9
567766	2
567767	2
567768	2
567770	1
567771	1
567772	1
567773	10
567775	11
567776	12
567777	2
567778	2
567781	2
567782	19
567849	9
567852	6
567853	1
567854	10
567855	10
567858	27
567859	1
567861	4
567862	7
567863	8
567864	2
567865	8
567866	1
567867	6
567871	2
567909	10
567911	3
567912	1
567914	5
567915	1
567917	4
567919	1
567920	1
567921	1
567922	4
567924	21
567925	1
567928	7
567929	4
567930	6
567931	6
567932	1
567934	1
567935	5
567936	3
567938	3
567941	19
567943	2
567945	4
567947	3
567949	1
567950	1
567959	4
567961	1
567962	9
567963	1
567964	4
567966	3
567968	4
567969	2
567970	4
567971	16
567974	7
567975	2
567978	1
567979	1
567980	4
567981	2
567983	8
567985	11
567986	1
567987	13
567990	1
567992	3
567993	5
567994	2
567995	1
567996	18
567997	1
567998	48
567999	3
568000	1
568005	5
568006	13
568009	4
568010	7
568013	3
568014	1
568015	5
568018	1
568020	1
568021	1
568023	8
568027	4
568028	3
568029	6
568030	1
568031	1
568032	1
568033	5
568034	1
568035	11
568039	4
568040	3
568046	1
568066	18
568067	1
568335	3
568350	11
568351	1
568355	1
568411	1
568513	2
568514	1
568516	7
568517	1
568519	5
568520	3
568522	6
568526	4
568528	1
568530	1
568533	4
568534	1
568537	1
568543	1
568545	1
568546	4
568548	13
568549	132
568550	5
568551	11
568552	8
568554	3
568555	1
568559	4
568561	1
568562	2
568658	2
568665	1
568678	3
568683	2
568685	2
568686	1
568687	6
568688	1
568689	10
568843	1571
568844	7136
568845	609
569138	1
569152	1
569160	1
569162	1
569164	1
569169	2
569175	2
569176	1
569177	1
569178	2
569182	4
569197	1
569201	1
569322	2
569333	4
569335	1
569336	1
569337	2
569339	1
569340	1
569343	2
569344	2
569346	3
569347	9
569348	4
569350	9
569351	3
569354	2
569358	1
569361	1
569365	1
569369	2
569371	1
569373	8
569375	7
569376	2
569378	1
569379	1
569380	3
569381	8
569384	1
569385	2
569388	1
569390	1
569397	1
569398	2
569399	1
569401	11
569414	1
569415	1
569417	2
569418	1
569420	3
569422	2
569424	1
569436	1
569439	11
569440	1
569442	1
569447	1
569455	1
569458	4
569461	6
569465	5
569467	7
569471	1
569472	5
569473	1
569474	1
569475	2
569476	1
569477	1
569478	7
569480	3
569483	1
569485	3
569486	1
569487	5
569488	1
569489	2
569490	1
569534	5
569537	8
569540	1
569541	2
569543	6
569545	1
569546	2
569548	7
569549	10
569551	5
569553	5
569554	3
569555	11
569557	1
569558	5
569559	9
569560	2
569561	3
569562	21
569565	10
569567	14
569568	16
569570	8
569571	13
569572	12
569573	21
569574	1
569576	1
569577	3
569578	3
569580	2
569582	2
569584	4
569585	5
569586	9
569588	7
569589	7
569590	5
569592	3
569593	3
569594	20
569595	1
569597	6
569598	11
569599	15
569600	28
569603	10
569604	8
569605	3
569606	3
569607	5
569669	1
569671	1
569672	2
569673	2
569675	6
569676	8
569677	1
569678	3
569679	2
569680	8
569681	14
569682	1
569683	10
569686	1
569688	5
569690	4
569691	5
569692	1
569694	1
569695	2
569696	3
569697	3
569698	7
569699	17
569702	3
569703	5
569704	16
569707	4
569708	7
569709	6
569710	51
569712	1
569713	3
569714	6
569716	15
569753	15
569755	92
569756	1
569759	151
569760	6
569761	12
569763	1
569765	2
569766	4
569767	1
569769	1
569770	3
569772	1
569774	1
569775	1
569776	1
569777	2
569778	1
569779	2
569783	10
569785	2
569787	3
569788	5
569791	1
569933	2
569934	1
569936	3
569938	8
569941	4
569943	7
569944	4
569946	3
569948	2
569951	5
569955	11
569958	2
569960	1
569962	3
569963	2
569964	3
569966	4
569967	1
569969	1
569971	1
569972	1
569973	2
569980	2
569981	1
570030	1
570033	4
570034	1
570035	2
570036	2
570038	1
570043	2
570048	2
570050	1
570051	2
570058	2
570059	1
570063	1
570066	1
570068	1
570073	2
570075	2
570079	1
570080	1
570089	3
570090	1
570091	1
570092	6
570093	4
570094	7
570095	2
570098	1
570099	4
570102	4
570104	3
570107	1
570108	1
570114	6
570117	1
570118	3
570120	1
570121	3
570122	2
570123	2
570124	1
570125	2
570126	1
570128	1
570129	2
570136	1
570139	1
570143	1
570144	1
570145	2
570146	1
570148	1
570149	1
570150	4
570151	15
570152	2
570155	6
570157	3
570159	4
570160	1
570161	4
570162	1
570163	3
570165	7
570166	6
570167	1
570168	4
570169	1
570170	2
570171	1
570172	1
570174	4
570175	3
570177	3
570178	2
570183	3
570184	1
570187	1
570188	1
570189	1
570192	2
570205	1
570211	2
570213	1
570222	2
570223	1
570224	1
570227	1
570228	13
570232	2
570235	1
570236	1
570237	3
570241	2
570248	1
570250	1
570251	1
570253	1
570256	3
570257	1
570258	3
570263	1
570274	1
570275	1
570278	1
570282	1
570285	1
570292	1
570294	2
570297	5
723053	3
723055	1
723057	1
789474	4
789475	1
789483	1
789767	1
789768	4
789776	1
789803	2
792568	2
792573	2
794825	1
879955	2
949916	9
949917	1
949918	81
949919	4
949920	4
991499	1
1169095	1
1169099	2
1169100	1
1169108	2
1169559	1
1169560	2
1169564	1
1170419	5
1170423	1
1227405	13
1227406	3
1247056	1
1247057	4
1264262	1
1264264	2
1264268	1
1264272	1
1264273	3
1264274	4
1264275	2
1264276	56
1264277	3
1264278	2
1264279	1
1264282	4
1264286	1
1293255	1
1293256	1
1293272	1
1337410	5
1337414	8
1337421	4
1346061	4
1346064	4
1376145	52
1376146	124
1376147	3
1376148	24
1376149	1
1378258	1
1405537	5
1405538	1
1405539	13
1405541	7
1405542	4
1405544	1
1405546	1
1431582	2
1470065	10
1470067	1
1470069	1
1470081	1
1565983	1
1565984	2
1565985	5
1565991	1
1570030	1
1824155	1
1824177	2
2116827	4
2116829	2
2116830	5
2116832	2
2116833	2
2116836	1
2239879	1
2241008	3
2241549	2
2241555	47
2241556	2
2241560	1
2241568	1
2241578	2
2241651	5
2241652	15
2241654	2
2334656	29
2334659	1
2334660	21
2334736	1
2334741	16
2334742	1
2334753	1
2335184	2
2335189	7
2335194	1
2335196	6
2335198	3
2335200	1
2336873	3
2336874	5
2336875	55
2336876	1
2336877	1
2336881	9
2336882	26
2336883	1
2336886	1
2478909	1
2495176	1
2495177	9
2495182	14
2495188	20
2495189	23
2495266	1
2495274	1
2522903	11
2522907	2
2522908	2
2522909	1
3397676	2
3546639	2
3546642	1
3546644	2
3546689	2
3546690	63
3546691	3
3546693	5
3546700	2
3546703	1
3546708	2
3692520	7
3692522	1
3692546	1
3698746	1
6161240	3
6161241	1
6161244	1
6161247	2
6268372	2
6280860	5
6516729	2
6520432	4
6520436	1
6520439	3
6520442	2
6520453	3
6520458	1
6520459	6
6520465	4
6520466	1
6520467	2
6520468	3
6520469	11
6520471	12
6520472	1
6520473	1
6520475	1
6520487	1
6520491	1
6520497	1
6520518	5
6520989	10
6520990	70
6520991	59
6520992	4
6520993	2
6520994	1
6520997	2
6520998	2
6521000	1
6521002	1
6521003	1
6521004	38
6521005	1
6521006	2
6521008	2
6521420	1
6521427	1
6521429	2
6521433	1
6523506	2
6523513	1
6649331	1
6649332	16
6649333	1
6649335	1
6649338	1
6649339	1
6649340	14
6649350	1
6684048	4
6684050	1
6684054	2
6684056	1
6684057	9
6684061	1
6693620	1
6693622	15
6693624	1
6693625	1
6693637	2
6932019	1
6932021	1
6932073	20
6932076	2
6932077	2
6932078	7
6932083	1
6932089	1
6932106	4
6948259	4
6948260	30
6948261	1
7836834	1
7841489	22
7841490	1
7841491	13
7841492	112
7841493	7
7841496	4
7875890	14
7905236	4
7905237	11
7905238	1
8045337	117
8045338	4
8045341	18
8045342	273
8045343	4
8045344	11
8045345	5
8045346	4
8045347	1
8045403	3
9327952	1
9327954	1
9327956	1
9327964	1
9331392	1
9331393	10
9429589	6
9429592	1
9642605	4
9665007	1
9665014	1
9665024	1
9788970	2
9788975	5
10043163	3
10044625	1
10044628	3
10044834	1
10044840	2
10044841	4
10044848	1
10045556	2
10049757	1
10049759	1
10076078	2
10240661	1
10241135	1
10241290	1
10241292	1
10241295	11
10368634	1
10368653	1
10368654	1
10441655	9
10441656	1
10441657	1
10441658	20
10441660	2
10441663	1
10441665	2
10441667	1
10457480	1
10480199	1
10480200	21
10480201	51
10480202	1
10480203	14
10480204	1
10480205	1
10480206	4
10480564	1
10480565	1
10480568	4
10480572	2
10502865	1
10511716	2
10690809	1
10690810	14
10690812	1
10690814	33
10690815	1
10690819	1
10690821	1
10690827	1
10690828	1
11084099	36
11084100	1
11084102	4
11085547	1
11090585	7
11346341	8
11348490	1
11348495	1
11359634	1
11359635	2
11722346	2
11722347	20
11722348	1
11722353	1
11723379	1
11723384	2
11734085	1
11734086	1
11734088	3
11734408	2
11810825	4
11810826	18
11810827	1
11810828	1
11810830	2
11810832	1
11814850	2
11814851	1
11903186	2
11903187	2
11903193	2
11903201	1
11908131	1
12035594	102
12035595	7
12035596	20
12035597	9
12035598	8
12035599	1
12035603	3
12073252	2
12073559	6
12073560	32
12073562	2
12073565	2
12073566	12
12073567	5
12073568	12
12073572	2
12073573	1
12092096	12
12092098	1
12092101	6
12269234	2
12269277	17
12269279	5
12269280	1
12269283	2
12269284	3
12269285	5
12269286	1
12269287	1
12269288	1
12567638	4
12569422	1
12569428	1
12569489	1
12569944	1
12570416	1
12570418	1
12570419	1
12572097	4
14114342	3
14114570	2
14114577	1
14149993	1
14149994	1
14150514	1
14151563	1
14151567	1
15394645	1
15444539	2
15546974	1
15755335	6
15755341	8
15755344	1
15755348	7
15756704	2
15756827	6
15756836	1
15988525	5
15988528	4
15988776	2
15993700	3
15995536	1
15995537	2
15995539	8
15995540	1
16015145	1
16061262	3
16061263	7
16061264	1
16067886	7
16067890	1
16074476	44
16074477	3
16074478	2
16074480	2
16112975	1
16113077	1
16257221	1
16258732	1
16266950	2
16266951	24
16266953	1
16266954	1
16722088	3
16722093	1
16722855	1
16722856	4
16722862	5
16722865	5
16722866	1
16722868	1
16722878	2
16724624	2
16724638	12
16724639	2
16724640	38
16724642	3
16724643	1
16785707	2
16785711	3
16786573	5
16976837	3
16976838	1
16976842	31
16976843	2
16976844	2
16976849	2
16976859	1
16976903	1
16976914	2
16976915	14
16976918	1
16976919	1
16976920	5
17299463	1
17299465	1
18024358	6
18024360	1
18024363	29
18024364	93
18024365	1
18024367	1
18024368	1
18024369	1
18024370	22
18024371	1
18812274	4
19540212	1
19567196	1
19585482	1
19585483	1
19585499	1
19585505	1
19585518	1
19585938	1
19585940	1
19586575	1
19586621	1
19586622	1
19655483	1
19655489	1
19655773	1
19655776	1
19655783	1
19655794	2
19953113	1
19953121	4
19953122	21
19953123	1
19953128	4
19953129	1
19956305	2
19983840	1
19984946	5
19984947	2
20239436	1
20417654	1
20417677	1
20417684	1
20518311	4
20518313	1
20518314	7
20518331	1
20518349	3
20518352	1
20518353	2
20521190	3
20521191	1
20521192	2
20522540	1
20945386	7
20945389	6
20945390	1
20945392	1
20945394	11
20945395	43
20945396	46
20945397	1
20945398	1
20945399	25
20977226	1
20977229	1
20977230	4
20977231	1
20977232	17
20977233	3
20977234	1
20977244	1
20977810	95
20977811	8
20977814	2
20977815	6
20977816	1
20978004	18
21793229	20
21904818	1
21904893	7
21904896	9
21904897	2
21904899	1
21904900	4
21904902	1
21904903	8
21904905	7
21904906	1
21904908	1
22418261	1
22418905	1
22418907	3
22419229	1
22419230	2
22419435	4
22419436	49
22419437	1
22419438	34
22419439	2
22419443	6
22419444	1
22854538	1
22857179	3
22966093	10
22966094	1
22966096	4
22966098	3
22966099	29
22966100	139
22966101	2
22966102	2
22966103	2
22966104	4
22966105	1
22966106	3
22966107	3
22966108	1
22966109	1
22966113	1
22966171	2
22966175	1
22974596	2
22974599	9
22974601	11
22974603	2
22974604	2
22988023	25
22988024	206
22988025	25
22988026	4
22988027	14
22988028	30
22988029	61
22988030	6
22988031	1
22988032	2
22988035	1
22988039	1
22988044	2
22988124	5
22988127	4
22988128	24
22988135	1
23240245	1
23240246	1
23410176	1
23410183	4
23410189	1
23410190	1
24022906	1
24078347	1
24086387	11
24086391	2
24086396	1
24088548	1
24088549	16
24088550	2
24114191	2
24114192	2
24114721	10
24114732	1
24114733	1
24122027	3
24122028	37
24122029	5
24122031	1
24289930	2
24289931	1
24289932	1
24289933	1
24289934	2
24289948	3
24650168	3
24799468	2
24863505	1
24867532	1
24935817	4
24978893	4
24996834	5
24999754	7
24999766	1
24999772	2
25162803	2
25167441	1
25167449	1
25170759	20
25170761	1
25170766	1
25170808	1
25170809	8
25170816	2
25688752	1
25688760	1
25688767	1
25688851	2
25825053	9
25825054	1
25825219	10
25825221	1
25825222	2
25825223	3
25825226	4
25825228	1
25825929	2
25825932	1
25826695	2
25826697	8
25826716	1
25895375	2
25895376	40
25895377	3
25895381	1
26110933	1
26110936	9
26110939	35
26112695	1
26112696	1
26112697	3
26112698	10
26112703	3
26112706	1
26144710	3
26144711	44
26144714	2
26144715	2
26158778	2
26158785	1
26159426	4
26159427	3
26159428	61
26159429	3
26159430	1
26159432	2
26159433	52
26159434	1
26159435	1
26159438	1
26159439	1
26452024	1
26452025	1
26452038	1
26497357	2
26497358	1
26497359	1
26497361	29
26497362	2
26497363	20
26497365	1
26516371	2
26605296	1
26605298	5
26605299	1
26605300	2
26608006	18
26608007	30
26608008	3
26608009	2
26608010	6
26608011	49
26608012	26
26608013	177
26608014	11
26608015	4
26608017	1
26647014	76
26647015	3
26795714	1
26795716	7
26795720	1
26797156	1
26797785	2
26797788	1
26797794	6
26797811	1
26802456	5
26802461	3
26802462	48
26803132	3
26901514	1
26901515	13
26901521	1
27107949	6
27107951	7
27108593	3
27108594	4
27124405	3
27124411	3
27124786	18
27124790	1
27124791	6
27124792	1
27124793	17
27124885	4
27124893	3
27182205	6
27182208	40
27182209	1
27182210	1
27184095	2
27272884	5
27272886	7
27272887	72
27272888	46
27272889	55
27272890	8
27272891	4
27273360	2
27273363	7
27273364	3
27634733	20
27634736	1
27634737	1
27634738	4
27662891	80
27662892	5
27662893	2
27662896	1
27680422	5
28089626	1
28089632	1
28150279	1
28150280	9
28150281	1
28150282	6
28150291	1
28150951	2
28150953	2
28150954	1
28150960	1
28150963	2
28178039	10
28178044	1
28178049	1
28178057	2
28178178	1
28178184	1
28213183	3
28213185	2
28213186	3
28213189	1
28294603	2
28294605	7
28294606	6
28294607	1
28564609	44
28564610	203
28564611	3
28564612	1
28564614	2
28564615	2
28564616	4
28564617	24
28564618	2
28609000	3
28609002	17
28609011	1
28662474	3
28662476	7
28662479	3
28697123	2
28826820	3
28826875	1
28826879	1
28836146	4
28836148	1
28836158	1
28837403	1
28864737	2
28864750	3
28904263	1
28904272	4
28904275	2
28904277	1
28904286	2
28905054	1
28921957	1
28921959	1
29044503	2
29044512	1
29044720	2
29044721	1
29044722	1
29096284	1
29096287	15
29096290	1
29096296	2
29446546	2
29446547	1
29446552	8
29653312	7
29653314	2
29653319	1
31205527	3
31837765	5
31837781	1
31837784	1
31837793	1
31843880	2
31907521	27
31907522	76
31907523	4
31907524	66
31907525	91
31907526	18
31907527	11
31907528	27
31907529	12
31907530	6
31907531	2
31907532	12
31907533	2
31907534	3
31907535	3
31907536	4
31907537	1
32053286	4
32053290	4
32509476	28
32509477	3
32509478	1
32509479	1
32509481	8
32509487	1
32526451	1
32526453	1
32568463	7
32568466	1
32642159	1
32642164	2
32642165	8
32642166	2
32642167	2
32663884	2
32663885	7
32663886	17
32663892	1
32663893	1
32663901	2
32670987	1
32674283	3
32697093	3
32697186	3
32697191	1
32697201	2
32697203	25
32697205	14
32697206	4
32697207	1
32697210	1
32697211	1
32714457	5
32714458	1
32714462	1
32751764	2
32751766	6
32799225	10
32799227	14
32799229	1
32799230	6
32799231	1
32799234	1
32799235	1
32799236	1
33071541	4
33146105	1
33146251	2
33146253	22
33146254	1
33151811	4
33240572	3
33240587	1
33321784	1
33321792	1
33321795	1
33324480	1
33586123	1
33586132	1
33765753	1
33766095	4
33766099	1
33766321	2
35251967	3
35261347	12
35261348	1
35261351	1
35581455	1
35885781	1
35885787	1
35885790	1
35886935	1
35886941	1
35887057	1
35887176	2
35887545	1
36032377	1
36032379	2
36320525	1
36320526	1
36321034	1
36387875	1
36389892	11
36389897	2
36389898	4
36389900	1
36395211	6
36528761	2
36537635	3
36538098	3
36538099	1
36538102	1
36559526	3
36559533	23
36559534	1
36646433	1
36646437	1
36646438	2
36646441	1
36646448	1
36646449	6
36646450	2
36770171	2
36770950	3
36770952	2
36770954	1
36770955	2
36770956	40
37949968	1
37949969	1
37949974	3
37949977	2
38030754	1
38032458	1
38175383	1
38175390	1
38175391	1
38266804	6
38266805	1
38275119	9
38275120	1
38275121	20
38275123	5
38275124	3
38275125	12
38275126	5
38275127	28
38275132	2
38275133	1
38489474	4
38489482	1
39471555	3
39471563	1
39471576	3
39471731	2
39500286	5
39500287	83
39500288	1
39500289	1
39500293	2
39500296	4
39500297	1
39500302	1
39500303	1
39500305	2
39500306	1
39578353	1
39951890	2
39951891	5
39951892	2
39951893	3
39952485	1
39952489	1
39952655	40
39952657	2
39952659	5
39952660	2
40219370	2
40219371	26
40219372	2
40219373	2
40219374	1
40219376	1
40219377	1
40219378	3
40219379	6
40219380	1
40222440	1
40229581	7
40229586	7
40435628	53
40435629	1
40435631	1
40538314	1
40538320	3
40538321	22
40538322	4
40538323	1
40654291	1
40759679	3
40759687	1
40759706	1
40759846	4
40759852	21
40759856	2
40759860	2
40888992	5
40888993	50
40888996	3
40888997	15
40888999	12
40889000	6
40889001	4
40889003	2
40961940	1
40981707	2
40981710	2
40983279	1
41236779	5
41236780	1
41236781	6
41236790	1
41236799	1
[truncated: 78,375 more rows]
