# Supplementary material for: Distinct polyadenylation landscapes of diverse human tissues revealed by a modified PA-seq strategy
Source: BMC Genomics. 2013 Sep 11;14:615. doi: 10.1186/1471-2164-14-615 (PMC3848854; doi:10.1186/1471-2164-14-615)
Supplement: Additional file 17 — Custom tracks (wiggle format) of PA-seq for 13 human tissues. [file 1471-2164-14-615-S17.zip › Lung_hg19.real.bed.filtered.wig]

track type=wiggle_0 name=Lung_Plus_strand description=Lung_Plus_strand color=208,0,0
variableStep chrom=chr1
328411	6
328419	2
328431	3
328434	27
328438	4
328454	3
328455	1
564576	2
564811	746
564812	4159
564813	181
564814	12
564815	20
564816	41
564817	29
564950	8
565106	3
565107	2
565142	1
565144	1
565145	2
565155	2
565180	2
565232	3
565238	4
565248	6
565254	1
565261	8
565262	3
565264	8
565265	6
565267	129
565269	3
565270	3
565271	2
565275	10
565280	16
565281	5
565336	1
565337	1
565346	2
565351	4
565354	5
565356	6
565357	2
565360	18
565367	4
565376	4
565378	10
565390	3
565392	7
565449	3
565585	10
565783	4
565786	3
565789	12
565790	4
565793	14
565795	1
565796	9
565797	69
565798	22
565799	13
565800	11
565802	12
565803	12
565804	37
565805	26
565806	36
565810	4
565814	1
565815	26
565817	14
565820	2
565821	7
565822	38
565824	3
565825	37
565829	5
565830	50
565832	70
565848	4
565851	6
565863	4
566062	1
566079	1
566356	3
566444	14
566446	5
566447	13
566448	10
566449	13
566450	131
566451	4
566637	1
566641	3
566643	3
566645	4
566653	8
566663	27
566670	3
566673	17
566681	4
566684	6
566685	8
566686	29
566687	4
566688	7
566691	5
566694	6
566696	9
566698	9
566699	7
566702	7
566707	8
566708	13
566711	11
566714	6
566716	5
566720	3
566721	11
566724	4
566729	5
566731	6
566732	8
566733	10
566734	22
566735	7
566737	11
566739	3
566741	3
566742	48
566743	5
566744	2
566748	9
566749	1
566753	7
566757	8
566758	16
566761	3
566767	3
566895	4
566896	7
566897	3
566899	8
566902	22
566905	2
566912	9
567330	16
567355	3
567369	1
567370	1
567384	1
567388	1
567414	1
567418	3
567420	4
567421	2
567422	1
567430	3
567432	9
567444	6
567445	6
567448	6
567450	7
567451	29
567455	38
567456	13
567457	9
567458	15
567462	1
567464	4
567468	7
567469	7
567471	3
567472	1
567473	13
567474	9
567478	10
567480	14
567483	1
567539	6
567540	13
567542	7
567543	17
567547	11
567548	6
567549	2
567552	15
567554	3
567555	1
567559	6
567560	2
567562	22
567565	18
567566	10
567569	12
567571	7
567572	8
567574	8
567576	6
567581	2
567609	1
567622	9
567624	6
567631	8
567632	8
567638	1
567640	6
567641	8
567642	10
567647	7
567648	5
567650	2
567653	3
567655	3
567656	17
567657	20
567660	1
567663	8
567667	29
567668	8
567669	3
567673	2
567674	23
567679	7
567680	13
567683	3
567685	9
567691	3
567692	12
567695	7
567697	10
567705	1
567740	6
567743	8
567747	5
567748	11
567751	12
567758	3
567759	4
567767	4
567771	3
567772	1
567775	19
567776	2
567778	29
567779	6
567781	18
567782	37
567849	48
567854	26
567856	4
567858	16
567861	5
567863	5
567865	31
567909	8
567911	20
567914	2
567917	4
567918	9
567922	7
567928	4
567930	8
567931	3
567936	19
567941	12
567953	2
567955	6
567957	2
567959	3
567964	7
567968	19
567969	1
567971	21
567980	5
567981	1
567983	1
567985	4
567987	1
567993	1
567996	1
567998	48
568005	1
568006	4
568009	2
568010	8
568019	5
568023	3
568034	6
568035	1
568039	5
568052	7
568066	111
568067	17
568347	8
568350	14
568406	14
568514	4
568516	13
568520	10
568525	4
568534	1
568536	9
568540	6
568542	4
568545	1
568546	3
568548	16
568549	284
568550	12
568551	26
568552	11
568558	6
568559	6
568671	10
568673	4
568678	4
568687	4
568688	13
568691	6
568843	157
568844	321
568845	42
569155	2
569162	2
569174	6
569337	7
569339	1
569347	3
569350	10
569357	9
569365	10
569371	2
569373	3
569375	1
569380	3
569390	4
569393	2
569402	5
569405	4
569411	3
569415	1
569430	1
569431	1
569436	1
569438	3
569450	1
569458	10
569461	6
569462	1
569472	11
569474	1
569480	7
569484	3
569486	7
569489	5
569490	7
569534	16
569537	9
569539	3
569540	8
569546	13
569548	6
569549	22
569551	7
569553	1
569555	20
569558	5
569560	10
569561	8
569565	4
569567	9
569569	8
569571	16
569573	10
569577	5
569578	15
569581	6
569582	8
569584	5
569586	21
569588	1
569589	10
569590	9
569592	8
569594	22
569597	7
569598	6
569599	29
569600	27
569603	8
569604	10
569605	12
569607	2
569669	16
569673	4
569675	11
569676	2
569680	11
569681	17
569682	8
569683	4
569687	4
569690	2
569691	1
569693	5
569695	10
569698	11
569699	10
569703	6
569704	14
569707	4
569709	13
569710	31
569714	10
569716	16
569753	24
569755	121
569756	3
569758	2
569759	578
569760	26
569761	89
569762	7
569763	3
569765	1
569766	2
569768	1
569780	1
569785	2
569787	3
569938	5
569944	4
569953	15
569955	17
569957	3
569966	17
569980	7
569982	7
570027	1
570030	6
570033	8
570036	8
570037	6
570038	2
570039	4
570052	1
570054	2
570057	5
570058	1
570059	2
570066	11
570068	23
570092	1
570103	2
570105	5
570107	4
570118	1
570120	1
570122	3
570123	1
570136	7
570138	6
570151	9
570157	17
570159	1
570160	12
570165	8
570166	6
570169	10
570170	5
570171	5
570172	8
570183	1
570187	1
570213	1
570222	10
570223	11
570237	3
570256	6
570258	5
570259	4
570274	8
570290	1
723057	6
789474	18
789767	7
789768	7
789781	4
792554	1
792555	9
792566	7
792568	9
792626	9
794825	14
879954	10
879955	52
879960	8
879962	7
901093	2
901095	3
901096	3
901099	20
901101	6
901102	7
901108	2
911228	2
911245	10
949915	1
949916	166
949917	7
949918	864
949919	65
949920	23
991493	11
991499	14
991500	1
991501	1
991503	1
1105718	32
1133314	38
1133320	4
1133322	5
1169095	17
1169099	23
1169103	3
1169107	6
1169108	46
1169557	4
1169560	45
1169570	3
1170416	15
1170419	15
1227405	33
1247056	20
1247057	91
1247059	7
1264262	14
1264264	8
1264273	88
1264274	5
1264275	10
1264276	357
1264277	32
1264278	16
1264280	1
1264281	1
1264283	1
1264284	5
1264285	1
1337410	51
1337414	23
1337421	4
1337422	5
1337426	11
1346061	4
1346075	2
1358667	3
1365635	7
1376145	358
1376146	1030
1376147	27
1376148	236
1376149	10
1378258	20
1378262	10
1405536	8
1405537	26
1405538	4
1405539	36
1405541	35
1405544	2
1431582	20
1431583	2
1431585	7
1470065	149
1470066	6
1470067	1
1470068	1
1470073	7
1552692	7
1552700	8
1552701	9
1565983	8
1565984	44
1565985	49
1565986	6
1565990	2
1565991	5
1570029	5
1570030	255
1570031	6
1570032	4
1570033	24
1633249	17
1633250	88
1633251	10
1633252	1
1824166	3
1962194	1
1962197	1
2116826	4
2116827	22
2116829	9
2116830	49
2116831	5
2116832	35
2116833	127
2116834	4
2116840	9
2118421	16
2239860	6
2239866	6
2239879	18
2240095	32
2241008	25
2241549	78
2241550	10
2241555	470
2241556	17
2241557	6
2241578	52
2241651	16
2241652	125
2241654	3
2283638	8
2334656	90
2334660	25
2334664	3
2334741	63
2334742	4
2335184	6
2335189	15
2335196	15
2335198	29
2335203	7
2336866	4
2336873	8
2336874	23
2336875	475
2336876	9
2336880	8
2336881	1
2336882	182
2336883	2
2336885	1
2436966	7
2436970	12
2436971	8
2478896	7
2478898	24
2478905	6
2478916	1
2495176	8
2495177	80
2495181	17
2495182	327
2495183	1
2495184	5
2495186	5
2495187	10
2495188	141
2495189	233
2495190	7
2495266	47
2495271	3
2495274	6
2495279	2
2495280	3
2522902	3
2522903	204
2522905	4
2522906	15
2522907	147
2522908	24
2522909	19
2522910	13
2522911	4
2522912	1
3355184	7
3397673	2
3397676	30
3397677	5
3397681	3
3397682	7
3546689	16
3546690	245
3546691	11
3546692	6
3546693	25
3546695	2
3546704	3
3546705	1
3546706	1
3546707	3
3546710	2
3546711	2
3546712	1
3650469	31
3650470	10
3650471	10
3650477	11
3652761	3
3652765	44
3652770	10
3652771	15
3692520	6
3692546	3
3693283	10
3693290	9
3801985	3
3801993	10
6161234	17
6161240	216
6161241	43
6161243	11
6161245	9
6161246	3
6161247	24
6161250	1
6161253	12
6268373	14
6280860	21
6516729	7
6516750	2
6520432	4
6520436	3
6520459	5
6520465	1
6520469	11
6520471	4
6520989	8
6520990	14
6520991	13
6521004	16
6521007	4
6523504	7
6649331	6
6649332	67
6649338	2
6649339	14
6649340	53
6649345	2
6684048	26
6684050	10
6684057	17
6693620	11
6693622	35
6693625	9
6693626	7
6693627	2
6693628	5
6693630	2
6693631	1
6695651	2
6932021	8
6932073	88
6932076	19
6932078	34
6932079	7
6932083	1
6932084	1
6932085	10
6932086	1
6932088	2
6932090	1
6932098	3
6932106	16
6948259	7
6948260	208
6948261	12
6948262	1
6948263	1
6948268	1
7829764	5
7829766	4
7829777	4
7836834	7
7836837	10
7841489	216
7841490	37
7841491	249
7841492	1584
7841493	15
7841494	1
7841495	5
7841496	4
7841497	12
7841498	8
7875890	4
7905229	11
7905237	27
8045337	592
8045338	26
8045340	3
8045341	105
8045342	1184
8045343	13
8045344	73
8045345	4
8045346	26
8045347	13
8045403	24
8404220	5
8404226	13
9327952	5
9327953	1
9327954	7
9327962	3
9327964	3
9331392	8
9331393	91
9331395	13
9427924	14
9427945	1
9429586	24
9429589	276
9429590	8
9429591	9
9429592	13
9429593	4
9429594	16
9642825	2
9642831	9
9665012	1
9665013	8
9788970	42
9788975	36
9788979	21
9789314	25
10043163	3
10044625	6
10044834	14
10044835	42
10044841	3
10044848	2
10045556	16
10049763	4
10049766	3
10076073	16
10076077	5
10076078	71
10076080	46
10076083	1
10241136	20
10241292	5
10241295	35
10368650	2
10441655	17
10441658	90
10441659	3
10441666	7
10480197	44
10480198	7
10480199	43
10480200	179
10480201	891
10480202	15
10480203	147
10480204	2
10480205	4
10480206	2
10480207	5
10480208	10
10480209	6
10480564	2
10480565	16
10480566	12
10480567	6
10480568	122
10480569	4
10480570	4
10480572	7
10502787	1
10502868	5
10511713	4
10511716	9
10511958	9
10690809	10
10690810	42
10690812	3
10690814	79
10690816	5
10690817	16
10690820	4
10690827	1
10690829	2
10690830	1
11084099	150
11084101	3
11084102	19
11084107	8
11085547	1
11085549	3
11090583	6
11090585	20
11346335	3
11346341	8
11348482	2
11348490	5
11348491	7
11348494	4
11348496	2
11359635	1
11722346	11
11722347	48
11722349	1
11723379	16
11723384	3
11734084	5
11734087	27
11734088	3
11734102	2
11734103	1
11734112	1
11734407	3
11734408	2
11785914	6
11785915	6
11810825	93
11810826	774
11810827	5
11810828	130
11810829	13
11810830	6
11810831	6
11810832	1
11810834	2
11810835	6
11810839	3
11814850	18
11814851	6
11849534	61
11849539	5
11849540	1
11849541	5
11849640	4
11849641	1
11849642	18
11849643	4
11903186	16
11903187	18
11903188	9
11903201	6
11903203	4
11908131	7
12035594	369
12035595	22
12035596	60
12035597	21
12035598	65
12035600	1
12035603	7
12035604	4
12073252	19
12073559	19
12073560	107
12073561	7
12073566	95
12073567	14
12073568	28
12073571	4
12073572	5
12092096	110
12092097	9
12092098	6
12092101	116
12092102	19
12092103	5
12092106	3
12092109	7
12204260	29
12204263	16
12204278	5
12237852	19
12269234	20
12269240	1
12269277	456
12269278	23
12269279	172
12269280	43
12269281	5
12269284	86
12269285	94
12269286	8
12269287	2
12269288	3
12269291	2
12269292	1
12567651	5
12569422	21
12569483	4
12569489	5
12570416	12
12570418	7
12572096	26
12572097	28
12821101	7
12821102	66
13942743	2
13942746	13
13942860	9
13942881	5
13942882	12
13942886	1
13943417	12
13943424	3
13944449	30
13944451	159
13944452	6
13944454	4
13944456	3
13944458	4
14108749	5
14114570	3
14149993	7
14149994	4
14149995	6
14151561	6
14151567	2
14151569	9
14151570	6
14151573	1
15394648	7
15442450	21
15444539	12
15546971	4
15546974	4
15755335	40
15755336	6
15755341	120
15755343	5
15755344	14
15755346	7
15755347	31
15755348	85
15755350	1
15755353	15
15755356	8
15756703	1
15756704	23
15756705	62
15756706	6
15756707	5
15756717	2
15756826	20
15756827	197
15756828	2
15756829	11
15756830	2
15756832	3
15756834	8
15756835	29
15756838	5
15897791	6
15898227	5
15988524	3
15988528	6
15993700	22
15995539	10
16061262	2
16061263	245
16061264	62
16061265	2
16061266	5
16067886	10
16111826	6
16112971	11
16112975	33
16112976	5
16113076	5
16113077	64
16113079	74
16113083	5
16113084	31
16113085	143
16113086	13
16113087	4
16113088	13
16257221	11
16266949	8
16266951	142
16266952	9
16266953	5
16722088	67
16722093	9
16722856	86
16722862	27
16722865	86
16722866	1
16722868	34
16722878	71
16724624	31
16724638	121
16724639	25
16724640	520
16724641	43
16724642	19
16724644	3
16768111	11
16768113	11
16785711	13
16785716	16
16786572	3
16786573	119
16786574	8
16786578	1
16786583	5
16976842	6
17299454	66
17299455	6
17299458	1
17299461	3
17299468	10
17299472	1
17299473	1
17299475	7
17299476	8
17299477	1
17690487	10
17690493	3
17690494	5
17690499	25
17690504	15
17967264	7
18024358	21
18024363	47
18024364	170
18024367	4
18024369	6
18024370	18
18704977	15
18704979	6
18812270	4
18812274	4
18812275	2
18812277	3
19567191	1
19585482	3
19585507	2
19585518	21
19585536	1
19585537	1
19586569	2
19586575	6
19586580	4
19586621	3
19586622	13
19655482	8
19655495	2
19655773	6
19655775	6
19655776	10
19655777	4
19655790	3
19953113	23
19953119	3
19953121	26
19953122	178
19953127	27
19953128	63
19953129	10
19956305	4
19956311	4
19956313	12
19983836	75
19983840	12
19983847	4
19984945	163
19984946	3459
19984947	415
19984948	116
19984949	39
19984950	37
19984951	4
20239436	14
20417653	4
20417654	9
20417657	4
20417678	2
20518307	5
20518311	2
20518314	56
20518319	1
20518345	10
20518348	4
20518349	11
20518352	9
20519974	3
20519984	4
20521190	41
20521192	66
20522540	22
20522544	4
20945386	14
20945389	13
20945392	7
20945393	14
20945394	15
20945395	90
20945396	74
20945399	61
20977228	7
20977229	16
20977230	27
20977232	82
20977233	3
20977241	4
20977809	1
20977810	382
20977811	15
20977814	1
20977815	6
20977817	1
20978004	53
21793229	19
21904821	8
21904889	7
21904893	33
21904895	12
21904896	42
21904899	2
21904900	23
21904902	13
21904903	50
21904905	23
21904906	3
21904907	13
22357711	2
22357714	1
22418103	6
22418110	4
22418113	6
22418117	5
22418119	3
22418261	9
22418907	86
22418908	1
22418909	1
22419226	8
22419230	39
22419242	1
22419435	102
22419436	985
22419437	25
22419438	506
22419439	42
22419440	15
22419441	4
22419442	18
22419443	162
22419444	11
22854538	33
22854540	4
22857179	44
22857189	1
22966093	480
22966094	53
22966095	30
22966096	10
22966097	6
22966098	140
22966099	668
22966100	4963
22966101	111
22966102	56
22966103	32
22966104	69
22966105	13
22966106	113
22966107	13
22966108	36
22966109	2
22966110	6
22966111	12
22966112	15
22966113	22
22966168	4
22966171	17
22966175	6
22966696	25
22974596	130
22974597	12
22974599	129
22974600	2
22974601	312
22974602	18
22974603	113
22974604	2
22974605	2
22988023	697
22988024	8707
22988025	820
22988026	76
22988027	590
22988028	1152
22988029	2017
22988030	78
22988031	114
22988032	30
22988033	10
22988034	6
22988035	11
22988036	26
22988037	11
22988038	2
22988039	3
22988040	4
22988041	6
22988042	2
22988043	3
22988044	247
22988124	130
22988125	1
22988127	95
22988128	826
22988129	13
22988130	12
22988131	4
22988132	1
22988133	11
22988135	20
23240245	4
23240246	16
23240249	1
23241172	2
23241817	15
23241818	4
23410176	6
23410183	19
23410185	21
23698276	22
23698279	4
24022905	6
24022906	38
24022907	3
24022909	1
24022912	1
24022913	1
24022914	13
24022915	3
24086380	13
24086386	5
24086387	34
24086391	5
24086396	18
24086398	5
24086399	4
24088331	7
24088549	56
24088550	3
24088551	4
24114169	4
24114191	44
24114194	7
24114209	5
24114719	10
24114720	3
24114721	74
24114723	6
24114730	1
24114732	2
24122027	40
24122028	521
24122029	15
24122030	1
24122031	15
24289169	13
24289929	27
24289930	6
24289932	4
24289933	2
24289934	5
24289948	52
24650168	1
24650172	6
24795819	6
24799466	11
24799468	12
24799473	10
24799477	1
24863505	31
24863510	6
24865724	7
24865726	1
24867529	3
24867530	21
24867532	10
24999754	49
24999762	4
24999765	3
24999772	7
25162803	3
25167441	2
25168281	20
25168285	8
25168287	5
25168509	3
25168516	18
25168525	1
25170759	399
25170760	4
25170761	27
25170765	5
25170771	1
25170784	6
25170787	4
25170808	23
25170809	226
25170812	11
25170813	3
25170815	2
25170816	55
25170820	1
25688001	20
25688760	9
25688850	2
25688851	58
25688852	4
25825061	6
25825219	9
25825220	5
25825223	14
25826697	11
25895371	3
25895376	213
25895377	11
26110936	5
26110939	18
26112693	6
26112697	6
26112698	11
26143229	8
26143230	9
26144710	91
26144711	870
26144712	15
26144713	8
26144714	168
26144715	44
26144716	6
26144717	15
26144719	4
26144961	1
26144974	3
26144978	1
26144985	16
26158778	4
26159426	23
26159427	1
26159428	164
26159429	21
26159430	18
26159432	5
26159433	204
26159435	1
26452045	3
26489113	8
26489118	16
26489119	80
26489120	8
26489121	13
26489122	5
26489123	33
26489133	2
26490453	21
26490455	2
26497357	35
26497361	165
26497362	12
26497363	63
26497364	5
26497365	1
26516371	27
26516374	76
26516375	11
26516378	1
26605296	9
26605298	6
26605299	10
26605300	3
26607812	66
26607813	1
26607814	7
26607815	23
26607816	24
26607820	6
26607821	6
26608006	1048
26608007	1792
26608008	173
26608009	40
26608010	108
26608011	2062
26608012	1734
26608013	12148
26608014	518
26608015	97
26608016	59
26608017	59
26608018	24
26608019	35
26608020	14
26647014	5213
26647015	317
26647016	40
26647017	31
26647018	12
26795716	22
26795717	8
26797785	22
26797786	4
26797788	7
26797790	4
26797794	38
26797814	7
26802456	31
26802457	7
26802458	3
26802461	8
26802462	362
26802463	2
26803132	26
26901514	25
26901515	496
26901516	12
26901518	5
26901519	25
26901520	7
26901521	30
26901522	10
26901523	9
27107949	44
27107951	33
27108591	10
27108594	25
27124412	13
27124786	73
27124787	4
27124792	9
27124793	17
27124794	1
27124884	10
27124885	4
27124887	7
27124893	10
27182205	35
27182207	8
27182208	287
27182209	5
27182211	9
27182212	20
27184090	8
27184096	2
27184107	5
27190946	2
27190947	1
27190948	254
27190949	2
27190950	9
27190951	4
27272884	88
27272886	53
27272887	685
27272888	361
27272889	391
27272890	27
27272891	4
27273064	6
27273068	16
27273069	6
27273360	4
27273363	12
27273364	4
27326779	1
27327145	71
27327151	6
27327376	13
27327377	40
27327382	20
27327385	10
27327386	11
27327389	6
27327391	5
27327396	10
27634732	4
27634733	268
27634735	24
27634736	36
27634737	6
27634738	38
27634739	1
27634741	1
27634743	1
27634993	1
27634994	6
27662891	934
27662892	34
27662893	13
27662894	13
27662896	1
27662897	4
27680422	457
27680423	28
27680425	13
27722313	4
27722315	5
28088113	5
28088115	6
28088116	5
28088118	1
28089629	14
28089632	4
28150279	103
28150280	181
28150281	36
28150282	102
28150288	2
28150814	12
28150815	71
28150951	13
28150953	70
28150954	3
28150960	10
28150961	6
28150962	9
28150963	1
28178039	262
28178040	14
28178044	1
28178045	6
28178049	2
28178057	7
28178178	8
28178180	5
28213183	17
28213185	25
28213186	82
28213187	5
28213188	14
28213189	39
28213193	12
28213194	1
28285663	17
28285664	3
28285670	2
28294605	61
28294606	8
28294607	2
28564609	159
28564610	775
28564611	5
28564612	3
28564613	23
28564617	140
28609002	74
28662476	20
28662478	1
28785730	6
28826820	11
28826875	8
28826879	4
28826881	7
28836145	7
28836146	117
28836147	10
28836151	3
28836159	8
28837403	13
28864677	7
28864679	1
28864680	11
28864684	3
28864749	6
28865503	1
28865596	4
28904249	4
28904253	5
28904269	8
28904272	39
28904273	9
28904274	2
28904275	18
28904289	15
28905053	2
28905057	5
28921955	7
28921961	11
28921966	3
28921967	2
29044512	11
29044720	30
29044721	2
29045869	10
29096284	20
29096285	3
29096287	120
29096288	7
29096289	1
29446546	2
29446552	26
29653306	11
29653311	22
29653312	231
29653313	12
29653316	23
29653317	4
29653319	5
31205527	22
31205531	1
31837759	38
31837765	17
31837781	61
31837789	2
31843880	22
31907521	61
31907522	306
31907524	79
31907525	174
31907526	15
31907527	13
31907528	87
31907529	1
31907530	3
31907531	5
31907532	2
31907534	2
31907535	1
31907536	1
32053284	8
32053286	78
32053287	1
32053290	17
32053296	1
32136667	79
32136668	4
32136671	12
32136673	7
32136675	3
32509476	359
32509477	5
32509479	10
32509481	31
32526451	37
32526453	8
32526454	5
32568463	54
32568466	20
32637024	6
32637040	13
32637043	3
32642159	4
32642163	3
32642164	13
32642165	75
32642166	2
32642167	16
32663884	14
32663885	27
32663886	160
32663888	11
32663890	1
32663892	4
32663897	2
32663899	2
32663902	8
32670986	7
32670987	52
32681791	11
32681792	149
32681795	13
32681796	22
32681798	4
32681799	16
32697093	20
32697186	19
32697199	1
32697201	5
32697203	45
32697204	1
32697205	77
32697206	5
32697207	4
32697208	2
32697209	5
32697210	1
32714457	133
32714458	10
32714460	4
32751758	4
32751761	2
32751763	11
32751764	40
32751765	13
32751766	220
32751767	10
32751768	1
32751773	3
32799225	112
32799226	6
32799227	157
32799228	4
32799230	32
32799231	7
32799234	1
32799236	4
32799237	4
33066386	5
33066393	8
33071541	1
33071542	20
33146103	2
33146105	4
33146106	5
33146109	6
33146251	18
33146253	128
33146259	2
33151809	6
33151811	10
33240572	70
33240580	5
33321784	9
33321785	19
33321789	3
33321792	2
33321793	11
33323456	1
33324476	7
33586123	12
33586131	7
33586132	3
33765753	18
33766089	5
33766095	15
33766097	15
33766099	36
33766100	2
33766320	5
33766321	15
33766322	2
35251978	1
35251980	1
35251981	1
35251982	2
35261347	547
35261348	30
35261350	16
35261351	3
35581455	5
35817090	7
35817091	3
35885781	9
35886935	9
35887054	10
35887060	8
36032373	23
36032374	167
36032377	18
36032379	29
36032384	3
36032385	1
36320525	5
36320526	21
36321034	8
36387856	2
36387857	6
36387870	1
36387872	2
36387875	10
36388652	8
36388654	9
36389891	2
36389892	69
36389895	7
36389897	3
36389898	95
36395207	8
36395211	4
36396141	2
36515118	6
36537635	13
36553876	87
36553877	5
36553878	24
36553879	6
36553880	5
36553881	5
36553896	2
36559526	36
36559528	1
36559532	2
36559533	469
36559534	12
36559535	5
36559536	5
36559537	1
36559538	1
36646433	35
36646434	4
36646437	76
36646438	6
36646440	76
36646448	26
36646449	987
36646450	91
36646452	6
36646453	5
36770171	4
36770950	50
36770951	5
36770952	16
36770955	44
36770956	295
36770958	2
36770960	5
36770962	2
36789564	8
36789566	5
36789570	3
36789583	2
36794779	6
37949967	2
37949968	29
37949973	13
37949975	9
37949976	18
37949977	67
37949978	3
38030754	4
38030757	12
38030758	1
38032455	4
38032458	43
38175379	3
38175382	5
38175383	4
38175390	21
38266804	10
38266805	4
38275119	67
38275120	2
38275121	65
38275122	2
38275123	45
38275124	13
38275125	130
38275126	21
38275127	281
38275128	23
38275130	10
38275131	7
38275132	6
38275133	2
38489473	7
38489474	73
38489477	2
38489481	46
38489484	5
38490492	7
39385099	7
39471555	48
39471558	22
39471563	16
39471567	4
39471576	14
39473362	2
39473367	9
39500286	32
39500287	623
39500288	14
39500289	1
39500290	5
39500292	1
39500294	13
39500295	1
39500296	47
39500298	6
39500299	10
39500301	4
39500302	1
39500304	1
39500305	2
39500306	5
39578353	3
39951588	13
39951886	6
39951891	20
39951892	7
39951893	3
39951894	16
39951895	1
39951896	1
39951898	1
39952483	9
39952486	4
[truncated: 99,018 more rows]
