# Supplementary material for: Distinct polyadenylation landscapes of diverse human tissues revealed by a modified PA-seq strategy
Source: BMC Genomics. 2013 Sep 11;14:615. doi: 10.1186/1471-2164-14-615 (PMC3848854; doi:10.1186/1471-2164-14-615)
Supplement: Additional file 17 — Custom tracks (wiggle format) of PA-seq for 13 human tissues. [file 1471-2164-14-615-S17.zip › Pancreas_hg19.real.bed.filtered.wig]

track type=wiggle_0 name=Pancreas_Plus_strand description=Pancreas_Plus_strand color=208,0,0
variableStep chrom=chr1
328438	1
328454	1
328459	1
564811	314
564812	2575
564813	140
564814	33
564815	36
564816	23
564817	32
564943	3
564949	5
564950	53
564953	1
565106	12
565107	1
565135	1
565143	1
565144	1
565155	2
565185	1
565200	1
565205	1
565207	2
565210	2
565211	1
565214	1
565215	1
565216	1
565217	3
565220	3
565221	1
565226	1
565231	1
565232	6
565235	4
565236	2
565237	1
565238	8
565239	1
565241	2
565242	5
565244	1
565245	1
565246	2
565248	7
565250	1
565251	10
565254	5
565256	3
565258	3
565259	1
565261	2
565262	2
565264	3
565265	3
565266	2
565267	52
565268	10
565270	13
565271	10
565274	3
565275	5
565277	8
565280	4
565281	18
565336	1
565339	2
565340	6
565343	1
565349	2
565350	2
565351	7
565353	2
565354	1
565355	2
565356	8
565357	14
565358	5
565359	1
565360	14
565361	6
565362	4
565363	5
565364	5
565365	8
565367	8
565374	3
565376	3
565377	1
565378	8
565379	6
565381	5
565382	3
565383	4
565385	2
565391	8
565392	1
565393	2
565394	3
565396	6
565397	6
565398	3
565399	8
565401	3
565402	1
565403	1
565450	4
565583	2
565586	3
565589	5
565753	1
565768	1
565774	1
565779	3
565780	1
565781	1
565782	1
565789	1
565790	1
565794	3
565796	4
565797	24
565798	5
565800	4
565801	11
565802	2
565803	7
565804	18
565805	10
565806	16
565810	6
565811	1
565812	3
565813	2
565814	4
565815	9
565816	1
565817	5
565818	5
565819	5
565820	4
565821	9
565822	46
565825	34
565826	3
565827	1
565828	12
565829	5
565830	15
565831	3
565832	76
565833	4
565834	2
565839	24
565841	2
565842	5
565843	2
565844	9
565845	2
565846	4
565848	2
565850	2
565851	5
565853	1
565854	2
565855	5
565857	3
565862	1
565863	3
565865	2
565868	4
565869	1
566020	1
566021	1
566066	1
566450	3
566641	2
566643	1
566644	3
566645	5
566648	1
566652	1
566653	7
566656	1
566658	6
566660	1
566663	6
566666	4
566669	1
566672	1
566675	2
566679	2
566680	1
566681	2
566686	17
566688	1
566689	3
566691	7
566693	1
566694	3
566695	4
566696	3
566699	2
566700	2
566701	1
566703	1
566708	10
566709	1
566710	1
566711	5
566713	1
566715	5
566717	1
566718	5
566719	1
566725	1
566731	2
566732	2
566733	3
566734	6
566735	1
566736	2
566737	4
566739	2
566740	1
566741	1
566742	5
566743	1
566744	3
566748	8
566751	13
566753	2
566756	6
566757	4
566758	8
566760	1
566761	5
566764	1
566767	8
566768	2
566897	1
566899	10
566902	14
566905	4
566907	1
566909	2
566912	1
566915	2
567186	1
567188	2
567189	1
567272	1
567279	1
567290	1
567303	4
567309	2
567333	3
567339	3
567342	7
567359	3
567363	1
567365	1
567368	1
567384	2
567393	1
567399	1
567400	1
567402	1
567404	1
567409	1
567414	2
567416	4
567417	2
567418	2
567419	1
567421	3
567422	1
567437	2
567440	1
567441	3
567444	1
567445	1
567448	1
567451	18
567455	13
567456	2
567458	1
567460	3
567461	1
567462	1
567463	1
567465	2
567467	3
567470	2
567471	3
567472	3
567474	5
567479	3
567480	2
567539	15
567542	10
567543	7
567545	4
567547	2
567548	1
567550	3
567552	3
567554	1
567555	2
567556	1
567557	6
567559	7
567560	7
567562	8
567563	2
567564	4
567565	7
567566	6
567569	21
567570	1
567571	3
567572	6
567573	4
567574	4
567575	4
567576	5
567580	2
567581	4
567583	2
567584	10
567585	6
567586	2
567587	3
567588	1
567589	7
567590	26
567591	2
567592	2
567593	7
567594	9
567595	2
567596	4
567597	20
567599	11
567600	9
567603	12
567606	18
567608	2
567609	6
567610	4
567611	3
567612	14
567614	59
567615	13
567616	8
567617	8
567618	5
567619	4
567621	9
567622	9
567624	1
567626	4
567627	5
567628	1
567631	1
567632	1
567633	3
567635	1
567636	5
567637	2
567638	4
567640	6
567641	3
567642	2
567643	1
567644	9
567645	1
567646	1
567648	2
567653	3
567655	1
567656	25
567657	18
567658	3
567660	3
567661	2
567662	2
567666	8
567667	13
567668	8
567669	1
567671	2
567674	8
567678	1
567679	3
567680	5
567683	1
567684	1
567685	4
567690	1
567691	2
567692	9
567694	2
567695	2
567697	4
567700	1
567708	3
567709	2
567710	1
567712	1
567717	2
567723	1
567725	1
567729	2
567730	2
567731	3
567732	1
567734	1
567736	1
567737	5
567738	1
567740	2
567741	3
567742	1
567743	10
567745	1
567746	4
567747	1
567748	2
567749	4
567750	1
567752	1
567753	13
567755	2
567756	6
567757	1
567758	4
567759	15
567762	2
567763	6
567764	5
567765	4
567766	6
567767	3
567768	7
567770	7
567771	9
567772	8
567773	30
567774	5
567775	7
567776	16
567777	6
567778	13
567779	17
567781	4
567782	32
567783	3
567784	5
567785	3
567786	1
567787	1
567789	4
567790	3
567791	7
567792	6
567794	12
567795	2
567796	5
567799	6
567801	2
567802	2
567803	3
567804	9
567807	1
567811	1
567812	1
567813	1
567814	1
567827	2
567829	1
567831	3
567832	2
567834	3
567836	5
567838	5
567839	5
567840	2
567841	2
567842	1
567844	1
567845	3
567846	2
567847	1
567848	1
567849	7
567852	2
567854	6
567855	7
567857	2
567858	17
567859	3
567860	2
567861	3
567862	1
567863	7
567864	2
567865	9
567867	1
567868	3
567869	3
567875	2
567909	8
567911	2
567918	2
567919	1
567920	1
567924	7
567928	2
567929	2
567930	1
567935	1
567936	2
567938	6
567939	1
567941	7
567945	1
567951	1
567954	5
567959	7
567961	1
567962	1
567963	1
567964	1
567966	4
567968	3
567969	3
567970	1
567971	13
567972	1
567974	5
567977	1
567980	2
567983	10
567985	2
567986	2
567987	7
567993	2
567994	5
567996	7
567998	29
567999	9
568000	2
568005	12
568006	37
568010	7
568012	2
568014	2
568015	13
568016	1
568017	1
568018	3
568019	1
568023	8
568027	6
568028	6
568029	4
568030	3
568031	7
568035	7
568043	1
568045	3
568046	1
568066	15
568068	1
568321	3
568350	1
568351	2
568516	2
568518	3
568519	1
568520	1
568525	1
568526	2
568529	1
568530	4
568535	2
568538	1
568544	1
568545	1
568546	1
568548	22
568549	223
568550	10
568551	8
568552	4
568559	4
568561	1
568562	1
568678	3
568685	2
568688	1
568843	914
568844	3268
568845	322
569142	1
569162	1
569171	2
569176	1
569178	1
569182	2
569185	1
569190	1
569198	2
569201	1
569332	1
569338	2
569344	1
569347	4
569350	2
569352	2
569354	3
569356	2
569364	1
569371	6
569375	4
569380	2
569381	1
569385	1
569388	1
569390	1
569401	7
569405	1
569408	2
569409	2
569413	2
569420	3
569424	3
569436	1
569439	1
569445	1
569458	1
569459	1
569461	4
569464	1
569465	1
569468	1
569472	1
569476	3
569480	1
569482	3
569486	1
569487	2
569488	1
569540	2
569542	1
569543	4
569546	6
569548	4
569549	3
569551	1
569552	4
569553	1
569554	3
569555	8
569558	4
569559	4
569560	2
569561	1
569562	2
569565	2
569566	1
569568	10
569570	12
569571	3
569572	6
569573	7
569574	3
569575	1
569578	2
569580	1
569581	2
569582	1
569585	2
569586	2
569588	7
569589	2
569590	4
569592	3
569593	4
569594	12
569597	1
569598	3
569599	11
569600	21
569601	1
569603	11
569604	9
569605	1
569606	4
569607	3
569669	1
569672	4
569676	1
569678	1
569679	1
569680	2
569681	2
569683	5
569689	6
569690	1
569691	10
569693	5
569694	1
569697	7
569698	3
569699	11
569702	1
569704	10
569705	3
569709	4
569710	19
569711	2
569712	3
569713	1
569715	1
569716	3
569753	10
569755	33
569756	2
569759	79
569760	6
569761	16
569762	2
569766	6
569772	3
569775	1
569778	1
569781	3
569783	12
569787	2
569788	7
569789	1
569793	1
569795	2
569798	3
569800	1
569933	1
569934	1
569936	1
569938	1
569941	2
569943	2
569944	4
569946	1
569951	6
569953	5
569955	7
569958	1
569965	3
569966	1
569967	4
569969	1
569971	3
569982	2
570033	4
570034	4
570035	2
570043	3
570046	1
570050	1
570051	3
570054	1
570056	1
570057	6
570059	3
570060	3
570061	1
570063	1
570066	5
570067	4
570068	3
570071	1
570073	4
570075	2
570077	2
570079	1
570085	1
570087	1
570090	1
570091	1
570093	1
570101	2
570102	2
570104	1
570105	4
570107	2
570114	9
570116	3
570118	3
570120	1
570121	3
570122	2
570124	2
570125	2
570129	6
570131	1
570136	5
570138	1
570139	1
570142	1
570143	3
570148	4
570149	5
570150	3
570151	2
570155	3
570156	1
570157	2
570158	1
570159	6
570160	1
570161	1
570162	1
570163	1
570164	1
570165	5
570167	1
570168	3
570170	1
570172	3
570175	2
570182	1
570183	1
570185	2
570198	3
570199	1
570203	1
570207	1
570215	1
570224	2
570227	1
570228	1
570232	3
570241	1
570250	2
570256	2
570257	4
570258	1
570268	1
570290	1
570291	2
570297	1
723057	1
789474	16
789475	4
789480	1
789483	1
789768	2
789772	1
789788	1
789803	1
792555	1
792577	1
794825	2
879954	8
879955	9
879962	4
901096	2
901097	1
901099	3
901100	2
949916	4
949918	59
949919	6
949920	1
991493	4
991499	6
991501	1
991508	1
991513	1
1105718	41
1105719	5
1105722	6
1105724	1
1105725	1
1169069	1
1169086	1
1169095	2
1169099	5
1169100	2
1169107	2
1169108	1
1169113	1
1169560	13
1169563	1
1170419	9
1170420	4
1227404	2
1227405	23
1227406	5
1227407	1
1247056	3
1247057	31
1247058	5
1247061	1
1247062	1
1264262	15
1264264	6
1264273	7
1264274	1
1264275	1
1264276	61
1264277	3
1264278	3
1264279	3
1264282	2
1264286	1
1293257	1
1337410	14
1337411	2
1337414	7
1337421	7
1337422	2
1337426	2
1346062	1
1346064	1
1358667	3
1376145	86
1376146	253
1376147	6
1376148	56
1376149	6
1378255	2
1378258	1
1378262	1
1378269	2
1378270	2
1405537	1
1405539	6
1405541	5
1405543	1
1431582	18
1431583	4
1431585	2
1431596	1
1431600	1
1431601	1
1470065	32
1470067	6
1470068	11
1470071	1
1470072	5
1470074	2
1470077	2
1470080	5
1470081	2
1552701	1
1565984	2
1565985	10
1565988	1
1570030	1
1633250	3
2116827	8
2116830	1
2116831	2
2116832	8
2116833	42
2116836	1
2116844	2
2116851	1
2239866	1
2239879	1
2240095	5
2241007	1
2241008	4
2241549	8
2241555	65
2241556	5
2241560	1
2241573	1
2241574	1
2241577	3
2241578	2
2241651	13
2241652	35
2241653	2
2241654	1
2283628	1
2283636	1
2283638	2
2334653	2
2334656	31
2334658	2
2334660	3
2334736	2
2334741	25
2334742	3
2335184	1
2335189	11
2335194	2
2335195	1
2335196	9
2335197	1
2335198	20
2335200	2
2335201	1
2335203	4
2335206	1
2336866	8
2336867	1
2336874	1
2336875	100
2336876	2
2336877	2
2336880	1
2336881	7
2336882	49
2436964	1
2436966	3
2436967	1
2436969	1
2436970	5
2478898	1
2495176	5
2495177	8
2495182	15
2495188	17
2495189	17
2495266	5
2495274	3
2522902	1
2522903	8
2522904	2
2522905	1
2522906	2
2522907	22
2522909	4
2522910	4
3355184	10
3397673	1
3397675	2
3397676	53
3397680	2
3546640	1
3546642	1
3546643	1
3546689	1
3546690	55
3546691	4
3546692	1
3546693	10
3546699	3
3546702	1
3546703	1
3546708	1
3546710	2
3692519	1
3692520	8
3702100	3
3702104	1
3801985	1
3801991	5
3801993	10
3802007	1
4843828	1
6161239	1
6161240	9
6161241	2
6161243	4
6161247	2
6161253	6
6268372	3
6268373	3
6280860	36
6280866	1
6280874	1
6649331	1
6649332	18
6649338	6
6649339	4
6649340	17
6649341	1
6649343	2
6649344	1
6649345	1
6649348	2
6684047	1
6684048	11
6684050	1
6684052	1
6684056	3
6684057	12
6684059	1
6684061	1
6684065	2
6684067	1
6693620	2
6693622	51
6693623	1
6693624	2
6693625	8
6693626	19
6693628	1
6693636	1
6695646	26
6695647	4
6695648	1
6695650	1
6695651	4
6695656	1
6695658	1
6695662	1
6909685	3
6932019	1
6932073	24
6932076	2
6932078	7
6932085	2
6932086	3
6932092	1
6932097	1
6932098	1
6932103	3
6932104	1
6932106	7
6948259	12
6948260	63
6948261	4
6948263	1
6948265	1
6948268	2
7829764	3
7829766	7
7829774	1
7836830	1
7836834	2
7836837	1
7841489	35
7841490	2
7841491	34
7841492	266
7841493	2
7841495	3
7841496	3
7841497	3
7875890	16
7905229	3
7905236	2
7905237	7
8045337	245
8045338	14
8045339	3
8045340	2
8045341	37
8045342	626
8045343	8
8045344	46
8045345	14
8045346	10
8045347	5
8045403	3
8045410	2
9327954	2
9331392	2
9331393	6
9331394	1
9427924	28
9427928	1
9427935	1
9427942	1
9429586	4
9429589	133
9429590	13
9429594	8
9642604	2
9642605	1
9642609	2
9642825	2
9642831	2
9642834	1
9665007	7
9665011	1
9665017	1
9788970	9
9788975	20
9788979	9
9789314	3
10043163	3
10044625	2
10044628	6
10044819	1
10044835	7
10044840	3
10044841	6
10044847	1
10044850	1
10045556	5
10049757	1
10049759	1
10049766	1
10076073	1
10076077	2
10076078	28
10076080	9
10076081	8
10240659	3
10240661	19
10240662	3
10240667	4
10241136	4
10241290	2
10241292	9
10241295	60
10241296	5
10241298	1
10241300	1
10241302	2
10241303	1
10319550	1
10368634	1
10368642	1
10368650	1
10368652	1
10368653	2
10441655	11
10441656	7
10441657	2
10441658	57
10441660	13
10441661	2
10441665	1
10441669	1
10441670	1
10480197	1
10480200	10
10480201	73
10480202	1
10480203	16
10480206	2
10480207	1
10480208	1
10480209	1
10480563	1
10480564	1
10480565	2
10480567	1
10480568	6
10480569	1
10502787	2
10502865	3
10511716	7
10511717	2
10511958	1
10511962	1
10690810	26
10690814	21
10690818	1
10690819	1
10690826	1
10690828	1
11084099	121
11084100	4
11084102	26
11084105	3
11084241	2
11084246	4
11085547	8
11085549	9
11085551	2
11090583	2
11090585	22
11346335	4
11346339	2
11346340	2
11346341	15
11346351	1
11348482	1
11348490	1
11348491	3
11348498	1
11359635	2
11722346	21
11722347	61
11722348	4
11722350	1
11722351	1
11722352	1
11722353	2
11722355	1
11722360	5
11722362	1
11723381	1
11723384	4
11723385	1
11723389	1
11734088	3
11734395	2
11734407	2
11734408	5
11734409	1
11734413	1
11734414	4
11810825	18
11810826	116
11810828	15
11810829	1
11810831	2
11810832	3
11810834	1
11814850	5
11814853	1
11814859	2
11849533	1
11849538	1
11903186	8
11903187	3
11903188	2
11903191	1
11903194	3
11903200	1
11903201	2
11903204	1
11908136	6
11908139	1
11908140	1
12035594	245
12035595	14
12035596	59
12035597	31
12035598	51
12035599	4
12035600	6
12035601	4
12035602	7
12035603	10
12035604	1
12035605	3
12035606	2
12035607	1
12073252	4
12073559	6
12073560	30
12073566	20
12073567	3
12073568	17
12073572	2
12092096	59
12092097	11
12092098	1
12092099	3
12092101	21
12092102	3
12092104	3
12092110	1
12237852	1
12269241	1
12269277	16
12269279	9
12269283	2
12269284	2
12269285	5
12269286	2
12269288	2
12269289	2
12269292	1
12569422	3
12569423	1
12569425	3
12569429	2
12569489	1
12569500	1
12569944	1
12569950	3
12570416	12
12570417	1
12570418	4
12570420	1
12570426	1
12572096	8
12572097	2
12572098	5
12580318	1
13942750	1
13942882	1
13942887	1
13943417	2
13943421	2
13944449	6
13944451	14
13944454	2
14114339	6
14114570	6
14114577	2
14120332	2
14149993	1
14149994	2
14150514	1
14151561	4
14151567	1
14151570	4
14151573	2
14938185	1
14942122	2
15394645	2
15394648	1
15444539	5
15444544	2
15444552	1
15546971	15
15546973	2
15546974	29
15546978	2
15755335	18
15755336	1
15755341	40
15755343	1
15755344	7
15755345	1
15755346	3
15755347	4
15755348	8
15755352	3
15755353	6
15755356	7
15756699	2
15756704	3
15756705	3
15756707	2
15756712	1
15756716	1
15756826	4
15756827	46
15756828	1
15756829	5
15756830	1
15756831	1
15756832	1
15756835	4
15756836	1
15756838	1
15770756	163
15773146	32
15773147	31
15773148	44
15773149	23
15773154	17
15773155	30
15773157	1
15773161	1
15773162	1
15773163	1
15775730	12
15775731	48
15775732	5
15775733	2
15775734	9
15775735	16
15775737	7
15775738	81
15775739	12
15775740	113
15775741	11
15775742	6
15775743	5
15775744	38
15775745	4
15775746	6
15775747	5
15775748	7
15775749	44
15775750	1
15775751	7
15777802	3
15777803	19
15777804	4
15777805	4
15777806	78
15777807	2
15777813	2
15777816	1
15777818	1
15777820	1
15777822	1
15777827	2
15798581	27
15798582	2
15798584	1
15798585	1
15798586	21
15798588	10
15798589	2
15798590	5
15817888	21
15817889	2
15817893	11
15817895	1
15817896	4
15898225	10
15898227	6
15988525	2
15988528	1
15988771	2
15988776	2
15993700	1
15995536	1
15995537	1
15995539	14
15995540	1
16015145	5
16061262	12
16061263	114
16061264	8
16061265	1
16067886	14
16067887	1
16067890	1
16067896	1
16111859	1
16111860	1
16112975	3
16113077	19
16113079	21
16113080	1
16113084	8
16113085	20
16113086	3
16113087	1
16113088	6
16257221	5
16258726	5
16258727	6
16266949	8
16266950	1
16266951	104
16266952	8
16266953	5
16266954	7
16266955	5
16360543	1
16360545	3
16722088	21
16722093	8
16722095	2
16722855	10
16722856	32
16722857	1
16722862	49
16722865	46
16722866	3
16722867	1
16722868	14
16722869	3
16722870	1
16722872	1
16722875	1
16722878	8
16722879	1
16724624	2
16724638	13
16724639	8
16724640	84
16724641	8
16724642	5
16724643	1
16768105	1
16768113	2
16785711	3
16786572	3
16786573	28
16786574	3
16786577	3
16786578	2
16786583	1
16976837	3
16976841	2
16976842	30
16976844	1
16976849	1
16976856	2
16976860	1
16976903	4
16976915	9
16976916	2
16976917	2
16976920	3
17299454	33
17299458	1
17299459	1
17299461	5
17299462	2
17299463	1
17299464	1
17299465	4
17299466	2
17299469	1
17299470	1
17299475	4
17299476	1
17299478	4
17690494	2
17967264	2
18024358	11
18024361	1
18024362	1
18024363	36
18024364	181
18024365	4
18024366	2
18024368	1
18024369	5
18024370	34
18024371	5
18704977	2
18812274	1
19540212	6
19567191	3
19567198	6
19567199	1
19585482	1
19585483	1
19585485	3
19585501	2
19585507	4
19585510	1
19585516	2
19585518	2
19585519	1
19585522	1
19585938	10
19585939	5
19585941	3
19585947	1
19586575	2
19586580	2
19586582	2
19586620	1
19586621	8
19586622	3
19586631	2
19655483	3
19655494	1
19655496	1
19655773	5
19655775	3
19655776	6
19655794	4
19953113	7
19953119	7
19953121	26
19953122	114
19953123	4
19953127	1
19953128	31
19953129	5
19956305	7
19956311	3
19956313	9
19956316	1
19956322	1
19983836	14
19983839	3
19983842	1
19983852	1
19984945	16
19984946	198
19984947	17
19984948	11
19984949	3
19984950	1
19984951	1
20239430	1
20239436	10
20518351	1
20521190	1
20521191	1
20521192	1
20945386	3
20945389	1
20945395	3
20945396	2
20945399	2
20945400	1
20945401	1
20977226	1
20977230	2
20977231	4
20977232	37
20977233	2
20977237	1
20977244	2
20977809	3
20977810	143
20977811	9
20977812	2
20977813	1
20977815	6
20977816	1
20977817	1
20977821	1
20978004	3
21793229	43
21904889	1
21904893	1
21904895	2
21904896	3
21904900	6
21904903	15
21904905	1
22315836	42
22315837	2
22315838	86
22315839	3
22315842	1
22315843	4
22315844	16
22315845	82
22315846	169
22315847	12
22315848	1
22315849	2
22315850	1
22315851	2
22315852	5
22315853	2
22316430	14
22316431	79
22316432	2
22316433	1
22316435	3
22316441	2
22316444	2
22316446	8
22316448	1
22316450	2
22316452	3
22325134	289
22325135	2342
22325136	79
22325137	55
22325138	31
22325139	13
22325140	11
22325141	7
22325142	3
22325143	9
22325144	11
22325145	14
22335329	5
22335330	20
22335333	41
22335336	34
22335337	2
22335339	1
22335340	2
22335342	3
22339024	122
22339025	2
22339026	269
22339027	19
22339028	7
22339029	4
22339031	13
22339032	60
22339033	307
22339034	433
22339035	76
22339036	11
22339037	5
22339038	2
22339039	2
22339040	24
22339359	3
22339360	1
22339361	2
22339363	10
22339364	2
22339367	2
22339368	2
22339369	7
22339371	1
22339377	1
22339381	3
22339384	3
22339385	1
22339388	2
22339398	1
22339399	5
22339406	2
22339407	8
22339410	3
22339411	16
22339413	18
22339617	4
22339618	50
22339620	1
22339628	3
22339633	4
22339636	2
22344072	11
22344073	134
22344076	3
22344077	2
22344278	5
22344279	45
22344280	10
22344281	17
22344282	100
22344283	2
22344284	2
22344289	3
22344291	1
22357711	5
22357714	49
22357718	10
22357719	1
22357726	1
22357730	2
22357737	1
22357739	1
22357742	1
22418110	6
22418117	1
22418261	4
22418906	1
22418907	35
22419228	1
22419229	2
22419230	15
22419233	2
22419435	10
22419436	108
22419437	4
22419438	61
22419439	8
22419440	3
22419441	4
22419442	4
22419443	13
22854538	8
22854540	1
22857179	32
22857193	3
22857646	9
22857647	1
22857651	2
22966093	4
22966097	1
22966098	4
22966099	14
22966100	64
22966101	3
22966102	1
22966103	1
22966106	1
22966109	1
22966110	4
22966112	1
22966113	3
22966171	1
22974596	1
22974599	4
22974601	9
22974603	1
22988023	13
22988024	117
22988025	23
22988027	7
22988028	16
22988029	43
22988030	2
22988031	6
22988032	5
22988036	2
22988044	5
22988124	2
22988128	19
23240246	3
23241081	4
23241082	3
23241083	2
23241084	2
23241087	1
23241166	1
23241817	5
23241820	1
23241822	2
23241823	4
23241824	1
23410176	8
23410177	1
23410180	2
23410183	14
23410184	5
23410185	7
23410192	1
23410193	1
23410195	1
23698273	6
23698276	4
23698279	2
24022905	2
24022906	6
24022907	2
24022913	2
24022914	3
24022915	1
24078347	8
24086386	4
24086387	16
24086391	5
24086393	1
24086394	1
24086396	6
24086399	1
24086403	2
24088331	3
24088334	2
24088548	1
24088549	54
24088550	8
24088551	4
24114191	1
24114203	1
24114205	1
24114719	2
24114720	4
24114721	25
24114725	1
24114728	1
24114731	1
24114736	3
24122027	5
24122028	56
24122029	10
24122030	2
24122031	2
24289168	1
24289169	12
24289940	1
24289948	21
24650168	2
24795799	2
24795818	6
24795819	6
24799465	2
24799466	15
24799468	3
24799469	1
24799472	1
24799473	2
24799474	1
24799480	1
24863504	1
24863505	5
24863510	5
24865724	1
24867530	7
24867532	8
24867534	1
24867541	2
24935817	46
24935818	3
24935827	2
24978893	9
24996830	4
24996834	4
24999013	1
24999754	28
24999762	2
24999763	1
24999764	2
24999765	2
24999766	1
24999772	4
25162803	3
25167441	1
25167446	4
25168281	2
25168509	1
25170758	3
25170759	48
25170760	6
25170761	2
25170763	2
25170770	1
25170774	1
25170808	5
25170809	18
25170815	4
25170816	19
25170818	1
25687908	1
25687913	1
25688001	2
25688006	1
25688007	2
[truncated: 120,142 more rows]
