# Supplementary material for: Distinct polyadenylation landscapes of diverse human tissues revealed by a modified PA-seq strategy
Source: BMC Genomics. 2013 Sep 11;14:615. doi: 10.1186/1471-2164-14-615 (PMC3848854; doi:10.1186/1471-2164-14-615)
Supplement: Additional file 17 — Custom tracks (wiggle format) of PA-seq for 13 human tissues. [file 1471-2164-14-615-S17.zip › Prostate_hg19.real.bed.filtered.wig]

track type=wiggle_0 name=Prostate_Plus_strand description=Prostate_Plus_strand color=208,0,0
variableStep chrom=chr1
328438	1
564811	374
564812	2465
564813	111
564814	20
564815	19
564816	11
564817	4
564950	2
565155	1
565195	1
565207	3
565221	1
565232	5
565245	8
565246	6
565248	11
565251	11
565261	6
565262	5
565264	3
565267	48
565270	1
565271	7
565281	2
565337	1
565356	7
565360	7
565361	12
565363	4
565365	2
565377	7
565383	2
565389	5
565392	4
565394	16
565396	6
565397	3
565398	3
565403	5
565450	1
565583	11
565589	1
565591	1
565758	3
565772	7
565781	14
565795	5
565796	19
565797	50
565798	8
565799	13
565800	7
565802	14
565803	16
565804	38
565805	24
565806	15
565810	5
565813	7
565815	16
565817	9
565818	11
565819	4
565820	5
565821	7
565822	26
565825	14
565828	19
565829	12
565830	6
565832	38
565839	14
565846	3
565860	5
565865	2
565869	2
566067	2
566448	5
566450	24
566641	1
566648	1
566653	6
566655	8
566656	3
566658	15
566663	6
566664	13
566666	1
566669	3
566673	15
566678	8
566679	6
566681	2
566685	14
566686	8
566687	9
566688	6
566689	14
566695	7
566696	10
566698	8
566699	7
566708	2
566711	4
566714	22
566720	7
566721	3
566729	9
566730	10
566731	5
566732	15
566733	10
566734	14
566737	10
566741	6
566742	15
566744	5
566748	23
566756	4
566758	8
566760	9
566761	6
566766	1
566767	3
566768	9
566896	9
566899	6
566900	7
566902	13
566905	1
566908	6
566911	6
566912	2
567242	1
567300	1
567306	2
567321	6
567330	4
567342	5
567360	6
567369	1
567384	4
567400	4
567403	2
567409	1
567414	1
567416	2
567417	9
567420	4
567425	8
567427	7
567434	17
567437	6
567441	11
567445	19
567448	1
567450	27
567451	12
567455	18
567456	10
567459	3
567460	3
567464	6
567469	20
567473	43
567474	15
567476	8
567477	4
567478	9
567480	10
567539	30
567540	9
567542	36
567543	71
567544	5
567545	10
567547	25
567549	10
567551	7
567552	7
567553	6
567555	5
567557	1
567559	7
567560	21
567561	1
567562	11
567564	29
567566	19
567568	16
567569	15
567576	13
567579	6
567622	10
567624	4
567627	26
567631	23
567632	7
567633	6
567634	1
567637	3
567638	2
567640	19
567641	20
567642	9
567643	1
567644	39
567647	5
567649	4
567653	8
567656	10
567658	1
567659	6
567661	3
567662	12
567664	3
567666	1
567667	10
567668	1
567669	13
567671	2
567674	26
567678	4
567679	6
567680	6
567681	1
567685	11
567691	1
567692	2
567693	3
567696	1
567743	15
567752	4
567753	18
567757	3
567758	22
567759	18
567763	3
567764	16
567767	16
567768	13
567770	11
567772	2
567773	18
567775	24
567776	21
567777	1
567778	10
567779	36
567781	12
567849	23
567850	17
567852	6
567854	10
567855	9
567856	3
567858	30
567859	3
567861	11
567867	5
567869	2
567909	1
567911	3
567914	7
567918	1
567920	4
567922	9
567924	7
567929	5
567931	5
567934	7
567935	2
567936	10
567938	6
567939	2
567941	3
567947	1
567949	4
567951	9
567957	1
567958	5
567959	3
567962	5
567966	3
567968	6
567970	5
567971	9
567974	2
567979	6
567987	6
567992	1
567993	4
567994	2
567996	2
567998	50
567999	5
568005	1
568006	2
568007	2
568010	1
568015	2
568022	8
568023	4
568028	6
568035	4
568040	5
568043	6
568045	3
568060	5
568066	18
568513	8
568526	11
568533	3
568537	2
568538	6
568540	6
568542	4
568546	3
568548	13
568549	147
568550	21
568551	13
568552	2
568554	5
568562	1
568658	10
568666	4
568678	4
568687	20
568689	5
568843	1474
568844	4908
568845	454
569138	5
569160	1
569182	3
569186	1
569322	1
569331	3
569333	1
569335	7
569338	2
569347	6
569348	2
569350	15
569351	1
569369	4
569399	1
569401	2
569411	1
569414	7
569425	3
569427	2
569428	3
569450	2
569457	5
569458	2
569461	5
569462	6
569464	3
569472	7
569476	4
569489	6
569534	31
569536	4
569539	11
569541	13
569542	6
569543	28
569546	3
569547	6
569548	4
569549	3
569551	2
569553	5
569555	11
569559	9
569560	4
569561	7
569562	27
569565	13
569567	6
569570	14
569573	18
569574	4
569575	7
569576	3
569577	17
569578	21
569579	3
569580	1
569581	16
569582	15
569584	24
569585	7
569586	25
569587	8
569588	10
569590	15
569592	12
569593	7
569594	32
569597	19
569598	10
569599	35
569600	85
569601	3
569603	12
569604	6
569605	11
569606	10
569669	5
569671	6
569681	7
569683	21
569688	7
569695	6
569697	9
569698	25
569702	20
569704	21
569707	12
569708	5
569709	1
569710	109
569712	9
569714	9
569716	31
569753	17
569755	100
569756	1
569759	430
569760	21
569761	48
569762	8
569763	3
569766	9
569767	7
569772	6
569776	6
569781	6
569783	12
569787	9
569788	8
569800	4
569933	4
569934	7
569936	8
569938	10
569943	10
569944	20
569946	10
569947	1
569953	2
569955	8
569961	14
569963	8
569964	2
569966	10
570032	1
570033	20
570034	11
570035	8
570038	5
570039	4
570043	5
570045	9
570048	6
570050	9
570051	8
570054	5
570060	5
570063	1
570065	8
570066	9
570068	4
570069	3
570072	2
570073	3
570079	7
570080	2
570082	1
570087	1
570090	1
570091	1
570094	4
570095	1
570098	4
570099	2
570101	1
570102	4
570106	1
570107	16
570108	1
570110	1
570111	2
570112	1
570114	16
570121	2
570122	3
570124	1
570127	1
570128	1
570136	4
570138	2
570141	1
570145	11
570146	1
570151	10
570155	1
570157	7
570159	6
570160	2
570161	2
570165	15
570166	3
570169	1
570171	3
570172	8
570175	3
570178	1
570181	3
570201	1
570221	1
570222	9
570223	5
570228	11
570237	3
570241	3
570244	2
570248	1
570253	3
570256	1
570285	2
570290	1
570294	3
570296	10
570297	30
723053	21
723055	3
723056	1
723060	5
789474	12
789480	3
789769	2
792555	4
792573	1
792626	5
794825	2
879954	7
879955	39
879957	5
901093	1
901099	8
911228	5
911245	11
949916	36
949917	1
949918	371
949919	24
991493	8
991495	1
991499	5
1105718	7
1169071	7
1169097	2
1169099	9
1169108	2
1169560	8
1170416	7
1170419	2
1227405	28
1227406	7
1247056	5
1247057	53
1247061	1
1247062	1
1264262	10
1264266	2
1264273	18
1264274	12
1264276	105
1264277	12
1264281	4
1293256	4
1337410	12
1337414	2
1337421	8
1337426	7
1337429	3
1346075	4
1358667	28
1365635	6
1376145	915
1376146	2647
1376147	46
1376148	612
1376149	33
1378255	7
1378258	11
1378262	9
1378268	2
1405537	8
1405538	2
1405539	20
1405540	4
1405541	1
1405545	1
1431582	14
1470065	37
1470067	5
1470080	1
1470081	3
1470083	2
1470084	2
1552701	2
1565983	8
1565984	32
1565985	71
1565988	6
1565990	3
1565991	2
1565992	2
1570030	18
1633250	21
1633253	11
2116826	5
2116827	30
2116830	3
2116832	8
2116833	47
2239860	2
2239879	4
2240095	4
2241008	7
2241549	7
2241555	225
2241556	1
2241560	6
2241570	1
2241578	8
2241651	1
2241652	67
2241654	3
2283637	8
2283639	3
2283642	1
2334656	48
2334660	2
2334741	28
2334742	3
2335184	10
2335189	2
2335198	12
2335201	3
2336866	5
2336869	6
2336874	37
2336875	216
2336876	5
2336881	24
2336882	77
2436966	18
2436968	6
2436969	4
2436970	11
2436971	3
2436973	4
2495176	24
2495177	48
2495182	132
2495187	3
2495188	55
2495189	106
2495266	10
2495274	2
2522902	4
2522903	82
2522907	41
2522908	9
2522909	20
2522910	4
3397676	39
3397679	1
3397680	3
3397682	4
3546690	111
3546691	5
3546693	7
3650469	14
3652761	7
3652765	1
3692520	20
3692538	1
3692546	6
3698746	5
3702099	1
3702100	11
3801991	3
4843828	10
6161238	4
6161239	3
6161240	18
6161247	4
6268372	6
6280860	33
6520436	4
6520989	5
6520990	55
6520991	37
6521004	14
6521429	2
6649331	1
6649332	22
6649339	8
6649340	21
6684048	19
6684050	1
6684056	4
6684057	45
6693620	18
6693622	54
6693624	6
6693625	2
6693626	27
6693627	1
6695646	5
6909685	1
6932019	8
6932021	6
6932029	4
6932037	6
6932073	22
6932078	6
6932106	2
6948259	21
6948260	198
6948263	8
6948269	1
7836834	4
7841489	27
7841491	31
7841492	402
7841493	4
7841495	1
7841496	1
7905236	4
7905237	7
8045337	358
8045338	7
8045340	3
8045341	51
8045342	648
8045344	49
8045345	16
8045346	1
8045347	2
8045403	5
8404220	2
8404226	12
8404227	10
9327954	18
9331392	4
9331394	6
9427924	12
9429586	7
9429589	133
9429590	6
9429594	12
9642605	6
9665007	9
9665020	4
9665021	1
9788969	10
9788975	12
9788979	2
9789314	16
9789315	1
10043163	3
10044625	10
10044819	6
10044835	27
10044836	1
10044841	4
10045556	10
10049763	11
10049766	5
10049776	1
10076077	5
10076078	49
10076080	20
10240667	5
10241290	1
10241295	23
10241299	1
10241303	4
10385045	2
10440764	1
10441655	23
10441658	66
10441660	9
10480197	5
10480200	24
10480201	128
10480203	11
10480564	3
10480568	14
10690809	11
10690810	124
10690814	102
10690817	5
10690821	3
10690824	4
10690830	1
11084099	101
11084100	7
11084102	22
11085549	7
11090583	1
11090585	10
11090586	1
11090587	1
11346341	1
11348482	3
11348491	4
11597608	7
11597609	4
11722346	34
11722347	109
11722349	5
11722359	1
11723384	1
11734408	3
11810825	63
11810826	200
11810827	6
11810828	54
11810829	1
11810832	4
11810833	8
11810834	1
11810837	6
11810839	1
11903186	4
11903187	7
11903188	3
12035594	181
12035595	4
12035596	20
12035597	9
12035598	40
12073559	12
12073560	85
12073564	3
12073565	8
12073566	45
12073567	16
12073568	47
12073572	9
12092096	63
12092101	40
12092107	1
12269277	50
12269279	2
12269283	6
12269284	11
12269285	3
12269286	4
12569950	4
12570416	15
12572095	9
12572096	8
12572097	31
12580318	13
13942747	2
13942882	11
13943417	7
13944449	17
13944451	54
13944454	6
14108749	5
14114339	3
14114581	6
14149994	15
14150509	3
14151560	1
14151566	2
14151573	8
14942122	1
15444539	4
15546971	2
15546974	4
15546976	2
15755335	9
15755341	17
15755344	1
15755347	8
15755348	31
15755352	3
15755353	2
15755356	5
15756699	5
15756704	12
15756705	8
15756706	5
15756827	28
15756828	4
15756837	1
15897791	10
15988784	4
15993700	4
15995539	3
16015145	6
16061262	12
16061263	57
16061264	13
16061266	2
16067886	12
16111826	18
16111859	2
16111860	2
16112975	21
16113076	9
16113077	39
16113079	39
16113083	4
16113084	2
16113085	56
16113086	6
16113088	7
16257221	3
16266949	12
16266951	78
16266952	20
16266954	1
16722088	2
16722855	5
16722856	48
16722862	5
16722863	4
16722865	8
16722866	2
16722868	6
16722869	3
16722871	3
16722878	4
16724624	21
16724638	31
16724639	20
16724640	245
16724641	7
16724642	8
16724643	2
16768105	2
16768111	1
16768113	1
16786573	17
17299454	9
17299456	2
17299460	1
17299463	2
18024358	13
18024362	4
18024363	25
18024364	42
18024369	6
18024370	11
18704977	26
19567196	3
19567198	4
19585510	10
19585518	3
19586575	6
19586620	1
19586621	12
19586622	12
19655794	5
19953113	25
19953121	18
19953122	152
19953124	1
19953127	5
19953128	28
19953129	10
19956305	1
19956311	4
19956313	1
19956316	4
19983836	23
19983845	2
19983854	1
19984945	129
19984946	3845
19984947	326
19984948	134
19984949	52
19984950	28
19984951	13
20417653	4
20417654	5
20417655	2
20417664	2
20417677	7
20417678	9
20518313	3
20518314	3
20518352	4
20521190	8
20945386	2
20945396	7
20945399	8
20977227	2
20977229	1
20977230	5
20977231	9
20977232	82
20977243	2
20977809	9
20977810	151
20977817	1
20977999	12
20978002	7
20978004	21
21793229	17
21904889	1
21904903	11
22357711	3
22357714	7
22418110	4
22418113	1
22418907	18
22418908	1
22418909	2
22419230	1
22419238	4
22419435	24
22419436	182
22419437	4
22419438	148
22419439	8
22419441	2
22419442	1
22419443	32
22854538	28
22857179	21
22857646	10
22966093	12
22966097	6
22966098	6
22966099	29
22966100	245
22966101	16
22966102	1
22966103	12
22966107	1
22966109	2
22966112	1
22974596	2
22974599	4
22974601	3
22974603	5
22974607	1
22988024	160
22988025	9
22988026	9
22988027	54
22988028	33
22988029	61
22988032	5
22988037	3
22988044	4
22988127	6
22988128	24
23240245	10
23241082	4
23241166	3
23241817	4
23410181	4
23410183	2
23410184	6
23698272	4
23698276	5
23698278	6
24022905	1
24022906	6
24022914	1
24086386	2
24086387	4
24086391	4
24086400	8
24086403	4
24088331	7
24088549	24
24114191	6
24114720	6
24114721	70
24114726	4
24114737	2
24114738	1
24122027	8
24122028	156
24122029	8
24122030	5
24122031	7
24122032	3
24289169	18
24289929	4
24289933	19
24289935	1
24795799	4
24795819	3
24799466	13
24799468	4
24799474	1
24799477	3
24863505	47
24863510	21
24867525	3
24867530	13
24867532	3
24935817	1
24996834	2
24999754	14
24999770	1
24999771	1
24999772	1
25170758	1
25170759	69
25170808	1
25170809	32
25170816	9
25688001	5
25688006	1
25688760	1
25825053	6
25825219	15
25825223	5
25825929	3
25825947	2
25826695	5
25826697	12
25895370	2
25895375	5
25895376	78
25895377	2
26110936	4
26110939	6
26112698	11
26144710	14
26144711	359
26144712	8
26144713	6
26144714	28
26144715	14
26144716	4
26144717	12
26144959	7
26159426	20
26159428	211
26159429	1
26159433	205
26489113	1
26489119	18
26497357	16
26497361	73
26497362	12
26497363	46
26497364	4
26516371	13
26516374	70
26605296	5
26605299	2
26605300	3
26605301	7
26608006	128
26608007	133
26608008	10
26608009	16
26608010	36
26608011	224
26608012	148
26608013	1449
26608014	46
26608015	12
26608016	3
26608018	10
26608019	2
26647014	249
26647016	1
26795714	6
26795716	3
26795719	1
26795720	1
26797785	1
26797788	6
26797790	6
26797793	12
26797794	11
26797808	1
26802456	21
26802461	6
26802462	158
26803132	9
26803142	4
26901515	84
26901519	11
26901523	4
27107949	34
27107951	19
27108594	7
27124411	1
27124786	29
27124885	1
27124888	2
27182205	4
27182208	72
27182209	2
27182212	9
27190947	11
27190948	582
27190949	41
27190950	6
27190960	3
27272884	22
27272885	8
27272886	11
27272887	400
27272888	154
27272889	204
27272890	7
27272891	3
27273068	2
27273378	4
27327145	12
27327377	8
27634732	8
27634733	154
27634734	5
27634735	2
27634736	21
27634737	3
27634738	1
27634741	1
27662891	429
27662892	10
27662893	3
27662894	24
27662895	5
27680422	595
27680423	13
27680424	6
27680425	12
27722316	11
28089622	3
28089626	19
28089632	3
28150279	4
28150280	25
28150281	6
28150282	13
28150814	3
28150815	7
28150818	2
28150951	5
28150953	24
28150960	2
28150961	3
28150963	3
28178039	74
28178057	5
28178185	3
28213186	1
28213189	7
28285661	1
28285663	7
28294605	26
28294606	7
28564609	47
28564610	324
28564612	6
28564613	5
28564617	76
28609000	8
28609002	16
28662478	3
28826820	3
28836146	34
28836149	4
28836159	8
28837403	5
28864750	4
28904252	3
28904272	14
28904275	19
28904289	2
28905056	6
28905058	1
28921955	7
29044503	2
29044720	12
29045863	12
29096284	8
29096287	34
29096296	5
29446546	9
29446552	20
29653306	10
29653312	85
29653314	9
31837759	11
31837764	18
31837765	25
31837781	13
31837787	8
31907521	79
31907522	227
31907523	5
31907524	36
31907525	201
31907526	19
31907527	20
31907528	55
31907529	7
31907530	5
31907532	4
31907534	2
31907535	3
32053286	37
32053289	5
32053290	4
32053297	2
32136667	5
32503045	13
32509476	97
32509477	7
32509479	6
32509481	12
32509483	1
32526451	32
32526453	5
32526461	3
32568463	25
32637018	1
32637032	1
32637039	3
32637040	6
32642165	1
32642166	8
32663884	21
32663885	8
32663886	80
32663887	5
32663892	1
32663898	8
32663900	7
32663902	5
32670982	2
32670986	4
32670987	57
32670988	7
32697186	20
32697191	3
32697201	3
32697203	44
32697204	1
32697205	61
32697206	8
32714457	18
32751764	10
32751766	23
32751767	12
32751768	6
32751774	4
32799225	25
32799227	73
32799230	12
32799231	7
32799232	6
32799233	7
32799236	5
32799237	1
32799238	4
33071541	4
33146105	3
33146251	9
33146253	124
33146254	6
33146255	7
33146257	4
33146259	4
33151810	3
33151814	7
33240572	35
33240576	1
33240578	3
33321784	7
33321785	1
33321786	3
33321792	3
33323456	2
33323459	1
33324476	6
33360247	2
33586123	4
33586132	4
33766099	40
33766320	3
33766321	4
33766322	2
35251965	67
35251967	21
35261347	32
35581458	17
35817090	9
35885790	4
35886931	1
35887051	2
35887054	4
35887540	2
36032373	8
36032374	104
36032376	10
36032377	43
36032379	65
36320526	1
36321030	2
36321034	4
36387872	5
36388654	6
36389892	24
36389898	76
36389900	5
36395211	22
36528754	5
36537635	3
36559526	11
36559533	168
36559534	20
36646433	11
36646437	22
36646440	21
36646448	1
36646449	251
36646450	29
36646451	2
36646456	1
36770171	1
36770950	9
36770955	12
36770956	136
36770960	3
36770962	6
36789570	7
36789580	2
37949968	5
37949974	1
37949977	16
38032455	1
38032458	13
38032459	8
38266804	14
38271677	10
38275119	26
38275121	21
38275123	33
38275125	26
38275126	9
38275127	122
38275128	2
38275132	3
38275133	13
38489474	51
38489481	16
38489490	5
38490494	8
39471554	3
39473367	5
39500286	23
39500287	541
39500288	6
39500290	9
39500291	6
39500293	12
39500295	9
39500296	40
39500297	7
39500298	15
39500302	18
39500303	1
39500304	5
39578353	10
39951568	3
39951588	1
39951892	6
39951893	4
39952489	8
39952652	3
39952655	257
39952656	8
39952661	5
39995533	7
40219370	5
40219371	97
40219372	5
40219373	5
40219374	2
40219376	1
40219377	3
40219378	22
40219379	14
40219383	2
40219387	9
40229581	48
40229586	10
40435628	24
40538314	15
40538320	8
40538321	139
40538322	5
40538323	3
40538326	4
40538327	2
40706354	10
40706593	7
40759674	14
40759679	8
40759846	18
40759852	70
40759853	4
40887788	2
40887789	3
40888992	9
40888993	38
40888997	42
40888999	21
40889009	4
40889011	1
41013837	1
41236779	8
41236781	8
41236782	1
41236783	3
41236790	10
41237274	49
41237278	3
41306123	6
41306124	38
41306126	7
41478227	8
41478232	7
41478235	16
41478240	2
41849260	12
41849263	25
41849266	4
42880727	3
42880749	4
42883952	4
42926072	33
42926080	4
42926081	11
42926086	50
43119861	5
43138053	8
43142428	37
43142429	33
43168021	22
43168025	4
43241164	14
43241166	1
43241183	3
43241195	15
43241196	22
43241247	5
43241249	6
43241413	13
43242275	1
43247652	6
43247656	4
43310656	4
43318145	8
43318146	3
43622060	7
43622066	18
43720029	1
43739223	5
43739664	5
43739666	5
43739669	4
43739673	24
43739675	1
43788778	2
43788779	63
43788782	6
43835711	1
43916825	9
43916828	8
43916829	40
43916830	7
43916831	27
43916832	15
43916833	1
44088028	9
44088030	20
44089326	6
44089333	6
44089335	110
44089336	3
44089343	5
44171139	14
44171155	4
44171184	1
44171187	3
44171188	7
44396830	4
44396831	26
44396845	2
44402912	11
44402917	5
44402919	6
44433425	45
44433430	6
44433432	6
44433693	28
44433694	28
44443963	26
44443964	53
44443965	183
44443966	21
44443967	1019
44443968	26
44443969	13
44443970	15
44443971	15
44443972	5
44443974	1
44443975	17
44443976	1
44456839	51
44456840	114
44456842	13
44456843	16
44456844	7
44462197	44
44462198	2
44462201	4
45117392	53
45117394	18
45117395	30
45117396	191
45117399	5
45117402	6
45117403	6
45191261	1
45243736	6
45243741	13
45244375	2
45244379	1
45244383	4
45244395	1
45244410	21
45244411	12
45244412	167
45244413	10
45244415	3
45244416	27
45244424	7
45244425	32
45244426	80
45244427	8
45244428	5
45244429	10
45244430	4
45244798	4
45271659	21
45271661	15
45271662	8
45281257	8
45481245	14
45481246	281
45481247	10
45481249	5
45481252	4
45771291	4
45976725	7
45978889	2
45978890	4
46035720	44
46035721	16
46035722	2
46075873	1
46083917	16
46084566	25
46159801	7
46159830	4
46501794	41
46501797	8
46651493	1
46651630	39
46651631	364
46651632	56
46651633	4
46651634	69
46651639	7
46662156	17
46662161	13
46662163	20
46662164	3
46685913	11
46686003	1
46686006	13
46782445	25
46782446	817
46782447	29
46782448	11
46827863	12
46827865	9
46827867	1
46830689	10
46830691	21
46830702	20
46879510	33
46879511	7
46879513	80
46879514	5
46879517	372
46879518	7
46879519	28
46879520	31
46879521	26
46879522	11
46881426	13
47284683	5
47284687	15
47285019	22
47285021	28
47336935	4
47505383	16
47516423	9
47583993	1
47844492	2
47844505	7
47844506	4
47844507	1
47844508	38
47844510	11
47844511	49
47844523	1
47906363	5
47906364	12
47906370	6
50669456	6
51439973	3
51440303	5
51440305	5
51440306	36
51737460	6
51738208	5
51738774	12
51738775	38
51738779	51
51738782	14
51738784	8
51739117	4
52253998	3
52254004	4
52254069	5
52254070	17
52552827	1
52554064	7
52554069	4
52554091	18
52555563	3
52555565	6
52812306	69
52812307	6
52812309	6
52812315	6
52817916	7
52882693	7
52882697	5
52883850	2
52883851	12
52883859	4
52883921	4
52883992	6
52883994	1
52886503	1
53074569	3
53074597	7
53074723	6
53122740	3
53288964	2
53293008	2
53293012	16
53462707	1
53462708	3
53466628	6
53551116	1
53551129	7
53551165	4
53551166	21
53551174	4
53554392	9
53679872	4
54433837	4
54433838	3
54433840	14
54555894	4
54684051	158
54684054	6
54684055	37
54684056	5
54990773	1
54990775	8
54990776	2
54990786	4
55074859	3
55075798	8
55075800	6
55076006	3
55076008	9
55175933	9
55175940	9
55178693	8
55207980	10
55207981	48
55208308	1
55457959	1
55457962	7
55457976	5
56298237	3
57180489	12
57181008	7
59281706	2
59281709	6
59281711	5
59934545	6
60228395	2
60228397	4
60228399	22
60228400	6
60228401	8
61922424	18
61922425	188
61923707	5
62457445	7
62584676	10
62629175	5
62629178	14
62917403	9
62917407	5
62917410	13
62917411	9
62917418	2
63902877	8
63902882	2
64125915	112
64125916	9
64278736	1
64377796	1
65158736	32
65297450	3
65298913	41
65693181	5
65693194	4
65697817	1
65697819	16
65697823	12
65697826	9
65697827	12
65697832	5
65898250	27
65899486	11
65901689	9
65901690	7
66075946	4
66075947	8
66839939	5
66840257	8
66840258	1
66840259	6
66840262	5
67452412	3
67453711	6
67453714	29
68154008	4
68154020	9
70694682	3
70716939	11
70716943	6
70717683	7
70717684	78
70717690	6
70717695	3
70717699	2
70717700	19
70718729	2
70718731	24
70833700	33
70833701	2
70833702	5
70833703	10
70833704	55
70833705	6
70833706	4
74673915	1
74674535	1
74841531	16
75230083	8
76229176	3
76229184	5
76260485	5
76260505	11
76260746	1
76260765	3
76260766	17
76260771	9
77595300	5
78024418	1
78025651	2
78257185	5
78313041	2
78345225	17
78345226	6
78345232	3
78408480	6
78408481	2
78408501	3
78409577	8
78409846	4
78483443	4
78483462	7
78483646	10
78483647	29
78483651	4
79005435	5
79005442	5
79006386	7
79111036	6
79129759	7
79215686	3
81112473	7
82457499	6
82459616	2
82459618	5
84702835	16
84703930	5
84704173	14
84704175	7
84704178	5
84704180	16
84704181	3
84704185	3
84816481	8
84963350	10
84963352	3
84963355	4
84963362	1
84963368	7
84963371	2
84964021	1
84972681	1
84972682	5
86049387	25
86049390	2
86049630	3
86049631	9
86049632	6
87046431	7
87209002	4
87209270	1
87209272	2
87209818	2
87209829	2
87213556	2
87213864	24
87213865	5
87213867	27
87213868	1
87571902	4
87571906	4
87574864	9
87575661	9
87575665	13
87807673	2
87812783	3
87812787	2
87813144	16
87814599	3
87814605	8
89230966	10
89301027	5
89301486	7
90060315	3
90062131	1
90063418	4
[truncated: 65,850 more rows]
