# Supplementary material for: Distinct polyadenylation landscapes of diverse human tissues revealed by a modified PA-seq strategy
Source: BMC Genomics. 2013 Sep 11;14:615. doi: 10.1186/1471-2164-14-615 (PMC3848854; doi:10.1186/1471-2164-14-615)
Supplement: Additional file 17 — Custom tracks (wiggle format) of PA-seq for 13 human tissues. [file 1471-2164-14-615-S17.zip › Skeletal_Muscle_hg19.real.bed.filtered.wig]

track type=wiggle_0 name=Skeletal_Muscle_Plus_strand description=Skeletal_Muscle_Plus_strand color=208,0,0
variableStep chrom=chr1
328422	1
328453	1
328454	1
328459	2
564583	1
564596	1
564811	1313
564812	10413
564813	428
564814	45
564815	82
564816	62
564817	67
564931	2
564950	6
565106	13
565108	2
565132	1
565144	1
565155	1
565156	1
565168	1
565195	3
565198	1
565217	1
565232	3
565238	2
565239	2
565246	2
565248	4
565254	2
565258	2
565264	4
565265	1
565267	100
565268	7
565269	3
565270	5
565271	2
565272	1
565275	4
565281	3
565337	1
565340	3
565343	1
565345	1
565349	2
565350	1
565351	1
565354	1
565356	10
565357	50
565358	4
565359	9
565360	5
565361	2
565364	5
565365	4
565366	2
565374	1
565379	2
565389	3
565392	1
565394	1
565396	6
565398	2
565449	3
565450	5
565454	1
565585	2
565748	1
565753	2
565783	1
565790	6
565793	2
565794	4
565795	1
565796	1
565797	14
565798	27
565799	7
565800	2
565801	1
565802	6
565803	18
565804	42
565805	3
565806	8
565807	3
565810	12
565811	1
565813	8
565815	11
565817	4
565818	19
565820	5
565821	14
565822	37
565823	2
565825	36
565828	9
565829	3
565830	1
565832	74
565833	5
565839	7
565840	3
565842	1
565844	9
565845	3
565848	4
565850	2
565851	5
565853	3
565854	7
565857	2
565860	5
565862	2
565863	2
565868	6
566018	1
566019	2
566021	5
566074	1
566449	1
566450	95
566451	5
566452	6
566565	3
566643	1
566651	1
566653	6
566656	7
566657	5
566660	5
566663	3
566680	3
566684	1
566685	4
566686	40
566687	5
566688	4
566689	2
566690	1
566691	5
566694	11
566695	13
566699	9
566700	3
566701	3
566707	1
566708	11
566709	2
566711	13
566715	1
566717	6
566725	2
566730	2
566731	9
566733	17
566734	36
566735	5
566736	6
566737	1
566739	1
566741	1
566742	2
566744	3
566745	2
566751	3
566753	4
566754	1
566756	3
566757	1
566758	6
566761	9
566762	1
566765	1
566766	2
566767	14
566768	1
566894	1
566896	10
566898	2
566899	5
566901	1
566902	14
566903	4
566905	5
566909	7
566910	1
566911	5
566912	8
566914	1
566915	6
567169	2
567190	1
567191	1
567265	1
567274	2
567278	1
567286	1
567306	3
567327	1
567328	1
567332	5
567338	2
567339	4
567342	4
567345	6
567350	3
567351	2
567359	1
567360	2
567365	5
567367	3
567368	6
567370	1
567372	2
567378	3
567388	3
567391	1
567398	3
567399	1
567402	2
567403	4
567409	1
567413	1
567416	1
567417	5
567418	1
567420	1
567421	1
567422	14
567425	1
567426	1
567430	1
567437	1
567440	2
567441	3
567448	5
567450	6
567451	15
567455	27
567456	3
567458	11
567459	5
567460	9
567461	1
567462	5
567464	1
567467	4
567469	2
567470	3
567471	4
567472	5
567473	14
567474	4
567475	3
567478	7
567479	5
567480	2
567481	1
567539	13
567540	13
567542	7
567543	20
567545	8
567546	2
567547	8
567549	1
567550	2
567551	4
567552	12
567557	5
567559	6
567560	9
567562	16
567564	19
567565	8
567566	6
567568	4
567569	23
567572	1
567573	1
567575	10
567576	4
567577	2
567578	4
567579	10
567581	6
567622	12
567629	3
567631	2
567632	1
567634	8
567636	4
567640	2
567641	15
567642	13
567644	14
567645	1
567646	6
567648	2
567650	2
567651	7
567653	7
567655	8
567656	30
567657	22
567658	1
567659	1
567661	3
567662	3
567664	2
567667	30
567668	1
567669	2
567671	4
567674	8
567675	1
567679	2
567680	12
567685	9
567692	6
567693	4
567695	3
567696	1
567740	2
567742	6
567743	19
567745	1
567746	3
567748	1
567749	1
567751	3
567753	10
567755	1
567757	1
567758	5
567759	16
567768	3
567770	4
567771	3
567772	3
567773	13
567775	1
567776	3
567778	2
567779	3
567781	6
567782	34
567849	1
567850	2
567852	3
567854	36
567855	8
567856	1
567857	4
567858	27
567861	6
567862	1
567863	10
567865	9
567867	7
567868	1
567902	1
567909	15
567911	3
567912	3
567914	2
567915	4
567917	7
567918	1
567919	1
567922	3
567924	8
567928	5
567929	10
567930	2
567932	2
567934	4
567935	14
567936	7
567938	2
567939	2
567941	26
567943	1
567944	3
567949	4
567950	3
567951	1
567952	2
567953	2
567959	4
567964	3
567966	6
567968	5
567969	2
567970	2
567971	9
567972	3
567974	4
567977	3
567978	4
567980	1
567981	7
567983	3
567985	3
567987	3
567992	1
567993	2
567994	5
567996	7
567997	3
567998	51
567999	4
568000	1
568001	1
568005	4
568006	36
568009	7
568010	34
568013	14
568014	1
568015	6
568016	2
568022	2
568023	16
568027	4
568028	3
568029	4
568030	9
568031	2
568032	6
568033	1
568034	2
568035	12
568037	2
568038	5
568039	9
568040	2
568041	1
568044	3
568045	4
568046	2
568047	1
568048	2
568049	8
568050	4
568051	4
568052	4
568053	2
568066	134
568067	17
568330	2
568341	1
568410	4
568415	3
568417	5
568420	2
568513	4
568514	3
568516	3
568517	4
568518	4
568519	1
568520	1
568529	2
568531	1
568535	1
568536	1
568542	3
568545	3
568548	7
568549	95
568550	15
568551	9
568552	5
568554	2
568559	7
568562	5
568664	3
568667	4
568683	1
568685	9
568687	2
568689	11
568691	1
568843	2108
568844	4985
568845	645
569149	1
569162	1
569164	5
569176	3
569178	2
569182	1
569331	2
569346	1
569347	6
569348	4
569350	1
569351	2
569354	2
569357	4
569360	1
569361	1
569365	3
569366	1
569371	11
569372	6
569375	4
569380	5
569393	2
569401	11
569409	2
569410	1
569411	2
569417	1
569418	1
569424	2
569436	1
569438	1
569439	2
569446	1
569452	1
569458	2
569461	5
569462	1
569465	5
569472	2
569474	4
569477	2
569483	2
569485	2
569486	2
569487	5
569489	4
569490	3
569534	3
569542	1
569543	1
569544	1
569549	1
569551	2
569553	2
569558	1
569559	4
569560	1
569561	6
569562	10
569565	1
569567	7
569568	4
569570	2
569571	4
569572	2
569573	11
569574	1
569577	1
569578	3
569580	1
569581	2
569585	1
569586	8
569588	2
569589	9
569590	2
569592	1
569593	4
569594	13
569595	1
569596	2
569597	3
569598	5
569599	12
569600	3
569603	3
569604	4
569605	2
569606	2
569607	8
569672	3
569675	1
569676	3
569678	1
569679	7
569680	2
569681	3
569683	5
569688	3
569690	5
569692	1
569693	2
569695	3
569697	2
569698	21
569702	4
569703	2
569704	3
569708	1
569709	4
569710	49
569711	3
569713	4
569714	1
569715	4
569716	7
569753	21
569754	2
569755	70
569756	3
569759	361
569760	21
569761	20
569762	2
569764	1
569765	1
569766	2
569767	1
569768	1
569769	1
569770	1
569771	1
569772	6
569773	2
569774	2
569776	2
569778	2
569781	3
569783	3
569786	1
569787	1
569793	1
569795	1
569941	1
569944	2
569951	1
569953	6
569955	3
569966	1
569969	2
569980	1
569982	2
570030	7
570033	2
570035	7
570036	19
570042	1
570045	4
570050	2
570051	4
570055	1
570057	2
570060	3
570062	1
570066	4
570072	3
570073	1
570090	1
570092	1
570108	3
570118	1
570123	1
570125	1
570126	4
570128	4
570129	1
570130	1
570132	1
570133	1
570136	2
570139	1
570141	1
570142	2
570144	1
570145	5
570147	1
570148	1
570149	1
570150	6
570151	8
570152	1
570155	3
570157	2
570158	1
570159	13
570162	5
570163	1
570165	13
570166	2
570169	2
570170	2
570172	1
570174	2
570175	1
570177	1
570178	4
570184	1
570187	1
570191	1
570192	2
570196	3
570205	1
570208	2
570222	1
570223	1
570228	4
570229	1
570232	1
570235	1
570240	1
570246	3
570250	1
570253	1
570256	1
570258	6
570261	1
570262	2
570266	2
570273	1
570274	3
570283	2
570292	2
570296	2
570297	2
723055	9
723056	1
723057	1
789474	5
789478	1
789767	2
789768	7
789803	1
792554	1
792555	4
792557	2
792566	7
792568	6
792569	1
792572	1
792573	7
792578	1
792579	1
792626	4
794824	3
794825	36
794838	3
879955	6
949916	10
949917	1
949918	28
949919	1
1169108	4
1169559	4
1169560	2
1169561	1
1170416	2
1227405	9
1247056	1
1247057	11
1247059	3
1264262	5
1264264	2
1264268	1
1264271	3
1264273	18
1264274	4
1264275	11
1264276	119
1264277	3
1264278	5
1264279	3
1264280	1
1264281	3
1264283	1
1293255	2
1293256	5
1337410	3
1337421	1
1337426	3
1346062	3
1376145	8
1376146	31
1376147	4
1376148	8
1405541	2
1431582	4
1431591	1
1470065	33
1470066	1
1470067	3
1470068	6
1470073	1
1470079	1
1470082	1
1565983	16
1565984	71
1565985	114
1565986	2
1565987	3
1565988	4
1565990	4
1565991	6
1824167	4
1848734	4
1848735	52
1848740	1
1848748	1
1848749	1
1848750	1
2240095	3
2241008	2
2241549	1
2241555	61
2241560	1
2241578	1
2241651	6
2241652	24
2283634	2
2283636	2
2283640	2
2283643	1
2334656	1
2334658	1
2334661	4
2334736	4
2334741	6
2334742	3
2334745	1
2335184	1
2335189	6
2335193	1
2335198	1
2335200	2
2335202	1
2335203	1
2335204	1
2336866	1
2336873	2
2336874	4
2336875	59
2336880	1
2336881	6
2336882	21
2336883	4
2495177	3
2495182	4
2495188	1
2495189	2
2495285	1
2522907	1
3397676	1
3546638	3
3546640	5
3546642	1
3546690	64
3546691	2
3546692	1
3546693	6
3546708	2
3546709	1
3546710	2
6268373	7
6280859	3
6280860	4
6280866	1
6649332	19
6649339	1
6649340	7
6684048	6
6684053	1
6684057	1
6693622	12
6693625	2
6693626	6
6693628	1
6693637	3
6695646	5
6909685	1
6927320	1
6932018	1
6932021	4
6932029	3
6932073	26
6932075	1
6932078	20
6932083	1
6932085	4
6932089	1
6932090	1
6932097	2
6932098	10
6932106	2
6948259	2
6948260	15
6948261	2
7841489	33
7841490	3
7841491	40
7841492	262
7841493	2
7841494	3
7841495	5
7841496	1
7841498	2
7905229	4
7905237	12
7905240	1
8045337	277
8045338	15
8045340	3
8045341	51
8045342	574
8045343	14
8045344	47
8045345	17
8045346	11
8045347	2
8045403	1
8404226	1
9327954	11
9327963	1
9331392	2
9331393	8
9331394	2
9331395	2
9427923	1
9427924	4
9429586	7
9429589	89
9429590	2
9429594	1
9642825	3
9642829	2
9642831	10
9642833	1
9665007	48
9665010	1
9665012	3
9665013	14
9665014	5
9665015	2
9665016	1
9665017	2
9665018	2
9665020	3
9665021	1
9665022	3
9665024	1
9665025	2
9788975	1
9789314	1
10043163	3
10044623	1
10044625	5
10044628	15
10044629	4
10044633	1
10044829	1
10044835	14
10044836	1
10044839	2
10044841	3
10044844	1
10044847	2
10044848	2
10044850	1
10045556	4
10045560	7
10049763	1
10049766	4
10076078	13
10076080	7
10240659	5
10240660	2
10240661	2
10240667	1
10240668	1
10240669	1
10241136	3
10241290	2
10241292	2
10241295	36
10241296	2
10241299	1
10368631	6
10368634	99
10368635	2
10368641	11
10368642	41
10368645	1
10368647	17
10368648	3
10368649	1
10368650	15
10368652	2
10368653	36
10368654	20
10368655	3
10368656	2
10368657	2
10368658	5
10368663	3
10368664	1
10368667	3
10385045	2
10441655	20
10441656	2
10441658	27
10441660	3
10441663	1
10441666	1
10480197	1
10480200	9
10480201	41
10480203	12
10502788	1
10690809	1
10690810	18
10690812	1
10690814	30
10690816	2
10690823	1
10690824	1
10690826	3
11084099	62
11084100	4
11084101	3
11084102	11
11084103	2
11084241	1
11084242	2
11085547	3
11085549	3
11085550	1
11085551	3
11090583	2
11090585	12
11346335	5
11346341	6
11346343	1
11346351	2
11348482	4
11348490	3
11348491	6
11359626	5
11359635	7
11359638	1
11722346	8
11722347	6
11734088	7
11734089	2
11734408	9
11734411	2
11810825	1
11810826	15
11810828	3
11810831	1
11814850	2
11849533	2
11849534	4
11849539	4
11849641	2
11849642	14
11849643	1
11849648	1
11903186	1
11903187	6
11903188	2
11903193	1
12035594	75
12035595	4
12035596	13
12035597	16
12035598	15
12035599	2
12035603	1
12035604	2
12073252	20
12073559	13
12073560	136
12073561	1
12073565	10
12073566	74
12073567	15
12073568	49
12073569	2
12073570	4
12073571	1
12073572	32
12073573	3
12092096	34
12092097	1
12092101	19
12092103	3
12092111	2
12269277	7
12269279	1
12269287	1
12567638	6
12569422	1
12569489	1
12569950	1
12570416	12
12570422	3
12570424	1
12572095	1
12572096	10
12572097	14
12580318	5
12821102	5
13942746	2
13942860	2
13942880	2
13942881	3
13942882	11
13942884	4
13943417	1
13943430	1
13944449	7
13944451	27
13944452	4
13944454	1
14114339	2
14114340	4
14114570	6
14114573	1
14114574	2
14114577	1
14114591	1
14120332	1
14149993	1
14149994	5
14149995	4
14150508	2
14151561	7
14151567	3
14151569	4
14151573	2
14151577	3
14942969	1
15755341	1
15755348	1
15756705	1
15756827	1
15898203	3
15898225	1
15898227	4
15988525	6
15993700	8
15995536	4
15995539	21
16015145	2
16061262	22
16061263	195
16061264	24
16061265	6
16061266	1
16061267	2
16067881	16
16067886	107
16067887	7
16067888	7
16067889	4
16067890	10
16067892	5
16067895	1
16067898	1
16067901	1
16113077	4
16113079	2
16113085	1
16113086	3
16266949	4
16266951	74
16266952	7
16266953	4
16722088	6
16722093	2
16722103	1
16722855	2
16722856	17
16722862	17
16722865	28
16722866	2
16722868	6
16722878	7
16722882	1
16724624	2
16724636	3
16724638	68
16724639	18
16724640	156
16724641	8
16724642	1
16724644	4
17299454	1
17299463	1
17299466	1
17967264	4
18024358	6
18024363	43
18024364	138
18024365	3
18024368	3
18024369	13
18024370	42
18024371	1
18704977	4
18704980	1
19567196	1
19567198	2
19585482	2
19585501	5
19585507	1
19585518	2
19585937	1
19585941	1
19585945	1
19586621	2
19586628	1
19655773	1
19655791	2
19655794	3
19953113	20
19953119	7
19953120	2
19953121	29
19953122	163
19953123	6
19953127	3
19953128	12
19953129	1
19956308	1
19956311	2
19956313	6
19956314	3
19956316	4
19983836	4
19983840	2
19984945	5
19984946	50
19984947	5
19984949	1
19984950	1
20239430	2
20239436	9
20881499	3
20881501	3
20881504	2
20881508	1
20945389	7
20945394	3
20945395	9
20945396	10
20945399	1
20977226	17
20977227	3
20977229	10
20977230	19
20977231	5
20977232	167
20977233	8
20977234	2
20977237	3
20977241	1
20977242	3
20977243	4
20977244	1
20977245	1
20977246	1
20977247	1
20977249	1
20977809	24
20977810	880
20977811	54
20977812	12
20977813	11
20977814	9
20977815	103
20977816	3
20977817	5
20977818	3
20977819	8
20977820	2
20977999	6
20978003	4
20978004	66
20978007	3
20978008	2
20978010	1
20978015	1
21793229	4
21904889	1
21904893	3
22357714	3
22416618	6
22418113	1
22418261	4
22418907	23
22419237	2
22419435	2
22419436	81
22419437	1
22419438	28
22419439	5
22419440	1
22419442	2
22419443	11
22857179	18
22966093	1
22966100	12
22966101	2
22966110	1
22966696	1
22974603	1
22988024	11
22988043	1
22988044	1
23410176	1
23410183	6
23410184	1
23410186	1
23698276	3
23698279	1
24022905	1
24022906	2
24078345	1
24086387	7
24086391	2
24086395	1
24086396	8
24086397	1
24086398	1
24088331	4
24088333	2
24088549	21
24088550	6
24088551	1
24114198	2
24114719	2
24114720	9
24114721	31
24114728	7
24114729	3
24114735	1
24114738	1
24122028	30
24122029	1
24122031	1
24289169	2
24289929	2
24289932	2
24289933	4
24289948	3
24795819	2
24799466	3
24867528	1
24978893	2
24996830	1
24996834	3
24999013	2
24999754	19
24999755	1
24999757	2
24999761	5
24999763	3
24999768	3
24999769	1
24999771	2
24999772	2
25162803	1
25170759	20
25170760	7
25170808	5
25170809	6
25170816	12
25170818	2
25688851	4
25784988	4
25823192	1
25823202	1
25825053	1
25825218	1
25825219	9
25825220	5
25825222	2
25825223	7
25825932	2
25826695	2
25826697	6
25895370	5
25895376	33
25895377	1
26110939	3
26112697	1
26112698	3
26144710	4
26144711	94
26144714	15
26144715	18
26144717	3
26144718	3
26158777	1
26158778	2
26158785	5
26159426	20
26159427	6
26159428	166
26159429	13
26159432	7
26159433	143
26159434	9
26159436	4
26159438	4
26159439	3
26227261	1
26227271	1
26362336	3
26362343	1
26362933	1
26362939	6
26362949	1
26362951	1
26362957	1
26489113	1
26489119	3
26497357	4
26497361	52
26497363	58
26497364	4
26497365	1
26516371	55
26516374	185
26516375	10
26516377	1
26516378	3
26605296	25
26605298	53
26605300	61
26605301	6
26605302	9
26605305	1
26608006	3
26608007	7
26608008	4
26608010	3
26608011	7
26608012	21
26608013	116
26608015	1
26608016	1
26608020	1
26647014	12
26647015	3
26795716	5
26795719	3
26795720	3
26795736	1
26797786	2
26797788	1
26797806	1
26802456	5
26802461	4
26802462	32
26803132	2
26901521	1
27107949	11
27107951	4
27108594	8
27182205	3
27182208	33
27182209	4
27182212	1
27184092	1
27184095	3
27272884	4
27272886	5
27272887	101
27272888	46
27272889	63
27272890	14
27273068	3
27273360	4
27273363	8
27273364	1
27273374	2
27327145	2
27327152	1
27634732	5
27634733	81
27634734	2
27634735	1
27634736	18
27634737	3
27634738	2
27634740	1
27635000	1
27662891	140
27662893	5
27662897	3
27722314	2
27722316	12
27722326	1
27722327	2
28088115	5
28088129	1
28089622	3
28089626	4
28089627	1
28089629	1
28089632	9
28150279	11
28150280	5
28150282	12
28150291	2
28150814	1
28150815	11
28150951	6
28150953	5
28150960	1
28150961	2
28150962	3
28150963	5
28178039	12
28178040	1
28178042	1
28178057	2
28178173	3
28178178	2
28178185	2
28213183	1
28294603	1
28294604	1
28294605	3
28564609	121
28564610	526
28564611	12
28564612	1
28564613	8
28564614	4
28564615	1
28564616	15
28564617	63
28564618	1
28609002	3
28662476	2
28662478	1
28697123	1
28785730	2
28826820	2
28826876	1
28826879	3
28836146	23
28836147	1
28836149	2
28836150	1
28864678	3
28865501	1
28865503	1
28904249	4
28904253	1
28904256	1
28904272	1
28904275	3
28904286	2
28904289	1
28905057	1
29044504	2
29044720	8
29044721	3
29096287	50
29096288	2
29446546	3
29446552	9
29653311	2
29653312	17
29653314	2
29653315	1
29653316	1
31837765	4
31837781	14
31837785	1
31837793	1
31843880	2
31907521	5
31907522	13
31907523	1
31907524	14
31907525	27
31907527	2
31907528	17
31907529	2
31907530	2
32053284	1
32053286	6
32053290	2
32136667	1
32482114	3
32509476	62
32509477	4
32509480	1
32509481	4
32509485	1
32509487	1
32526451	2
32526453	2
32526461	1
32526467	1
32526468	1
32568463	9
32568464	2
32568466	1
32637016	1
32637040	1
32642159	2
32642164	10
32642165	71
32642166	2
32642167	11
32642171	1
32663884	3
32663885	11
32663886	10
32663892	2
32670976	4
32670979	1
32670982	12
32670983	2
32670986	20
32670987	271
32670988	15
32670989	1
32670990	2
32670991	2
32697093	1
32697186	1
32697201	6
32697202	1
32697203	34
32697204	1
32697205	40
32697206	2
32697209	3
32714457	1
32714460	1
32751764	1
32799225	3
32799227	10
32799230	2
32799231	2
32799235	3
33066400	1
33071541	2
33146251	2
33146253	18
33151811	2
33151817	3
33240572	3
33321793	1
33324476	9
33586123	3
33586130	5
33765753	1
33766088	1
33766097	1
33766098	2
33766099	16
33766320	2
33766321	4
33766322	3
33766326	1
35261347	30
35261348	2
35261349	1
35581455	2
35581458	1
35817090	1
35885781	3
35885794	2
35887047	2
35887054	3
35887063	2
35887178	1
35887540	5
35887545	1
36032373	7
36032374	20
36032376	2
36032377	7
36032379	11
36032380	4
36320526	6
36321034	1
36323273	1
36387872	2
36387875	1
36388652	1
36389892	3
36389898	24
36389899	3
36395210	2
36395211	5
36395212	3
36515118	4
36528754	6
36537635	10
36559526	3
36559532	2
36559533	47
36559534	3
36559535	1
36646433	33
36646437	68
36646438	3
36646440	81
36646441	4
36646442	1
36646444	2
36646448	16
36646449	393
36646450	36
36646451	7
36646452	6
36646453	1
36646454	1
36646455	1
36646456	3
36646457	1
36770171	1
36770950	25
36770952	6
36770954	1
36770955	24
36770956	172
36770957	3
36770958	3
36770959	4
36770960	1
36770961	1
36770962	6
36794779	1
37949967	2
37949968	19
37949971	6
37949973	7
37949975	2
37949976	2
37949977	21
38030754	1
38032458	4
38175379	1
38266804	1
38266808	1
38275119	11
38275120	3
38275121	15
38275122	5
38275123	11
38275125	28
38275126	4
38275127	48
38275128	2
38275129	2
38275132	2
38275133	2
38489473	7
38489474	108
38489475	2
38489476	1
38489478	1
38489479	4
38489480	4
38489481	56
38489482	6
38489483	3
38489485	1
38489487	1
38489488	3
38489489	1
38489491	3
38489492	1
38490494	2
38490495	1
39459130	4
39471555	7
39471558	2
39471563	2
39471569	2
39471743	1
39473363	1
39473367	2
39500286	16
39500287	382
39500288	17
39500289	2
39500290	1
39500291	1
39500292	1
39500293	1
39500294	1
39500295	6
39500296	91
39500297	10
39500298	15
39500299	8
39500300	18
39500301	11
39500302	14
39500303	3
39500304	4
39500305	3
39500306	3
39951568	1
39951576	1
39951588	6
39951892	7
39951893	1
39951894	1
39951898	1
39951901	2
39952489	3
39952655	56
39952656	5
39952659	3
39995540	1
40149165	12
40219371	19
40219373	7
40219376	3
40219379	9
40219387	1
40222437	4
40229581	11
40229586	4
40538314	8
40538318	1
40538320	5
40538321	40
40706593	5
40706594	1
40706596	1
40759679	2
40759683	3
40759846	13
40759847	2
40759852	13
40759853	2
40759854	5
40759856	1
40888993	4
40888997	5
40888999	5
40981710	1
41013837	4
41236779	16
41236780	1
41236781	5
41236782	2
41236790	6
41236799	1
41237272	9
41237274	54
41237275	3
41237276	1
41237277	3
41237279	1
41237281	1
41237282	1
41306123	4
41306124	19
41478227	2
41478229	1
41478232	11
41478235	5
41478237	8
41849260	9
41849263	3
41849264	6
42926072	11
42926080	2
42926081	5
42926085	6
42926086	17
43142428	1
43142429	3
43168021	61
43168022	8
43168023	4
43168024	9
43168025	7
43168032	6
43241179	1
43241181	2
43241195	3
43241196	14
43241197	3
43241206	2
43241208	1
43241233	3
43241247	1
43241407	1
43241411	1
43241413	1
43241417	1
43247654	1
43247656	4
43247669	2
43318144	1
43318145	12
43318146	1
43788779	18
43788780	5
43916825	4
43916829	12
43916830	11
43916831	9
43916832	10
43919918	1
44089335	1
44170145	1
44171139	6
44171140	3
44171188	5
44396830	25
44396831	99
44396833	16
44396835	1
44396837	3
44396838	3
44396839	11
44396840	1
44396842	1
44396843	2
44396847	1
44396848	1
44425155	4
44425159	3
44433424	8
44433425	137
44433426	9
44433428	1
44433430	4
44433431	7
44433432	5
44433435	1
44433437	2
44433690	1
44433691	2
44433692	1
44433693	22
44433694	111
44433695	9
44433696	5
44438451	3
44438455	3
44438457	1
44438465	1
44439041	4
44439042	3
44439044	5
44439045	3
44443963	3
44443964	13
44443965	32
44443966	6
44443967	195
44443968	4
44443969	1
44443970	1
44443971	1
44443972	2
44443973	1
44443974	1
44443975	1
44443976	3
44443977	2
44456839	13
44456840	103
44456842	14
44456843	26
44456844	5
44456846	1
44462196	2
44462213	1
44462214	1
44686344	7
44686345	19
44686346	2
44686348	2
44686349	1
44686350	1
44686351	3
45102167	1
45117392	18
45117394	12
[truncated: 82,847 more rows]
