# Supplementary material for: Distinct polyadenylation landscapes of diverse human tissues revealed by a modified PA-seq strategy
Source: BMC Genomics. 2013 Sep 11;14:615. doi: 10.1186/1471-2164-14-615 (PMC3848854; doi:10.1186/1471-2164-14-615)
Supplement: Additional file 17 — Custom tracks (wiggle format) of PA-seq for 13 human tissues. [file 1471-2164-14-615-S17.zip › Spleen_hg19.real.bed.filtered.wig]

track type=wiggle_0 name=Spleen_Plus_strand description=Spleen_Plus_strand color=208,0,0
variableStep chrom=chr1
564811	513
564812	3839
564813	175
564814	27
564815	33
564816	6
564923	2
564938	2
564940	1
564950	10
564952	1
564953	1
565106	24
565107	3
565118	1
565133	4
565137	1
565155	3
565184	3
565202	1
565203	3
565205	1
565207	7
565211	9
565214	6
565216	4
565217	6
565221	1
565223	6
565227	1
565228	4
565229	6
565231	1
565232	2
565235	2
565238	7
565239	4
565243	3
565244	1
565245	1
565246	6
565248	2
565251	8
565254	1
565256	4
565258	5
565260	2
565261	1
565263	5
565264	25
565265	17
565267	354
565268	20
565269	9
565270	18
565271	10
565272	1
565274	1
565275	2
565276	1
565280	1
565281	8
565337	2
565340	6
565350	5
565356	6
565357	1
565358	3
565359	1
565360	3
565361	6
565365	2
565376	2
565378	2
565383	1
565386	2
565387	1
565394	2
565396	28
565397	2
565398	1
565399	2
565400	1
565402	3
565403	2
565447	1
565450	1
565583	1
565589	2
565756	3
565777	4
565781	3
565783	2
565787	3
565788	1
565789	1
565790	4
565794	2
565795	4
565796	3
565797	19
565798	10
565799	4
565800	1
565801	4
565802	4
565803	6
565804	31
565805	11
565806	8
565810	1
565812	1
565813	2
565814	2
565815	7
565818	18
565819	2
565821	3
565822	32
565823	1
565824	2
565825	21
565828	6
565829	5
565830	15
565832	37
565833	2
565834	2
565839	5
565842	1
565844	1
565845	2
565846	1
565848	2
565850	1
565854	4
565857	2
565861	2
565864	1
565865	2
565867	2
566086	1
566297	4
566305	1
566321	2
566346	1
566354	2
566360	1
566369	3
566443	3
566444	5
566445	1
566447	3
566448	3
566449	24
566450	776
566451	35
566452	43
566556	2
566565	3
566566	2
566575	1
566635	5
566638	5
566641	2
566642	2
566643	1
566645	5
566648	6
566652	3
566653	12
566654	4
566656	8
566657	2
566660	5
566662	1
566663	4
566666	9
566670	3
566671	4
566672	1
566673	4
566675	2
566676	1
566679	1
566681	5
566683	5
566684	2
566685	2
566686	9
566687	5
566688	5
566689	1
566692	3
566695	10
566702	4
566704	1
566705	2
566708	12
566711	7
566714	1
566715	11
566716	4
566724	3
566729	3
566731	13
566733	13
566734	16
566735	2
566736	1
566737	1
566738	3
566739	2
566741	4
566742	5
566744	5
566748	7
566751	1
566752	2
566753	2
566756	3
566757	3
566758	1
566759	2
566760	2
566761	10
566762	2
566764	3
566766	2
566767	2
566768	6
566895	6
566896	8
566899	16
566900	3
566901	6
566902	5
566903	1
566905	2
566907	6
566909	7
566911	1
566914	2
567169	2
567242	2
567303	3
567313	1
567316	2
567320	1
567321	3
567326	2
567328	2
567330	2
567332	2
567339	2
567345	1
567365	3
567379	1
567385	3
567402	1
567409	3
567416	1
567417	3
567421	3
567422	7
567423	1
567426	4
567440	5
567445	9
567450	2
567451	13
567455	17
567456	9
567458	10
567459	3
567460	4
567461	1
567465	3
567470	4
567471	2
567472	1
567473	8
567474	4
567477	7
567478	14
567480	7
567539	13
567540	2
567542	9
567543	19
567545	9
567547	4
567549	6
567550	3
567551	5
567552	4
567554	2
567555	16
567557	17
567560	1
567561	3
567562	3
567564	3
567565	4
567566	10
567568	2
567569	16
567572	1
567573	3
567574	5
567576	10
567580	1
567581	2
567609	1
567622	10
567626	3
567627	2
567631	5
567632	4
567633	2
567638	1
567641	13
567642	8
567644	3
567646	2
567648	3
567649	1
567656	14
567657	2
567659	2
567662	4
567666	3
567667	14
567668	2
567669	4
567674	8
567679	2
567680	1
567685	1
567692	11
567697	7
567740	1
567743	4
567747	3
567750	1
567753	2
567755	8
567756	2
567757	1
567762	2
567766	1
567768	2
567771	3
567773	7
567775	8
567776	4
567777	1
567778	1
567779	3
567782	9
567849	5
567854	9
567855	4
567858	11
567861	5
567865	8
567867	1
567872	2
567909	1
567910	5
567911	3
567912	1
567914	16
567915	3
567917	9
567919	2
567922	1
567924	9
567928	3
567930	2
567935	3
567936	2
567941	3
567942	1
567943	1
567945	2
567948	2
567951	5
567958	1
567959	2
567962	2
567964	1
567965	2
567966	6
567968	2
567969	5
567970	3
567980	2
567981	4
567985	2
567987	1
567996	5
567997	1
567998	11
567999	5
568000	1
568006	7
568009	5
568010	7
568015	7
568021	1
568022	5
568023	21
568027	4
568029	5
568031	6
568032	6
568033	4
568034	4
568035	36
568037	4
568038	5
568040	4
568041	2
568043	5
568044	2
568045	2
568046	4
568048	4
568055	1
568058	4
568065	4
568066	415
568067	34
568068	12
568339	2
568351	1
568513	8
568514	2
568516	2
568529	2
568530	1
568531	1
568534	2
568538	3
568542	1
568543	2
568546	2
568548	2
568549	52
568550	5
568551	23
568658	3
568663	3
568665	2
568678	8
568682	2
568683	4
568686	1
568688	2
568689	8
568843	2300
568844	7806
568845	675
569166	2
569176	1
569331	2
569343	3
569344	7
569347	4
569348	1
569350	3
569357	2
569360	1
569365	1
569368	4
569371	1
569375	6
569401	2
569414	2
569422	1
569430	1
569436	1
569438	2
569439	9
569441	1
569444	2
569450	3
569452	1
569453	2
569455	1
569457	1
569458	8
569459	4
569461	8
569464	2
569472	5
569476	5
569480	1
569484	5
569486	2
569487	3
569489	3
569534	8
569535	2
569537	2
569543	3
569544	2
569548	3
569549	2
569554	2
569555	7
569559	6
569561	1
569562	10
569565	2
569567	11
569568	5
569570	8
569571	3
569572	2
569573	2
569577	7
569581	1
569582	6
569584	1
569588	5
569589	3
569590	5
569592	1
569594	6
569599	1
569600	10
569603	9
569604	4
569605	5
569607	3
569669	2
569671	1
569673	2
569679	2
569680	1
569681	7
569683	2
569694	1
569696	1
569697	6
569698	17
569699	8
569702	1
569704	12
569707	2
569708	2
569709	2
569710	14
569711	2
569712	3
569713	8
569714	8
569716	8
569753	12
569755	63
569756	2
569757	1
569759	162
569760	14
569761	25
569762	2
569766	3
569768	1
569771	2
569774	1
569776	2
569777	1
569778	1
569785	2
569787	2
569944	5
569946	3
569953	7
569954	5
569955	12
569957	3
569963	1
569964	2
569967	8
569974	2
569977	1
569982	7
570033	12
570034	3
570035	6
570036	5
570039	3
570045	3
570048	4
570051	3
570054	1
570059	2
570060	3
570063	11
570066	10
570070	3
570072	2
570077	1
570078	2
570089	1
570103	1
570107	1
570109	1
570114	5
570115	1
570117	1
570118	1
570123	2
570125	3
570126	1
570129	1
570131	1
570136	3
570138	3
570140	1
570145	1
570147	1
570150	3
570151	1
570153	1
570155	1
570157	3
570159	1
570161	1
570162	2
570165	10
570166	5
570168	4
570170	1
570171	4
570172	6
570173	1
570175	1
570178	4
570192	1
570213	2
570223	8
570228	3
570232	4
570235	4
570236	1
570241	1
570248	1
570250	2
570251	2
570253	4
570262	1
570263	1
570278	3
570296	3
570297	7
789474	11
789475	1
789768	2
792568	3
879954	25
879955	108
879956	8
879957	3
879958	2
879961	3
879962	8
879963	3
879964	1
901093	3
901101	6
911245	7
949913	1
949915	4
949916	258
949917	25
949918	1928
949919	107
949920	38
991493	13
991499	1
991514	1
1169069	2
1169079	2
1169095	2
1169098	1
1169099	4
1169107	2
1169108	12
1169560	25
1169562	3
1169563	2
1169564	1
1170416	10
1170417	1
1170419	32
1170420	4
1227405	5
1247056	3
1247057	37
1247061	3
1247063	1
1264262	32
1264263	1
1264264	5
1264265	2
1264267	2
1264271	1
1264272	2
1264273	52
1264274	5
1264275	2
1264276	247
1264277	2
1264278	8
1264279	3
1264281	2
1264282	5
1264285	2
1337410	25
1337414	8
1337415	5
1337421	18
1337422	1
1376145	70
1376146	254
1376147	3
1376148	33
1376149	7
1405537	9
1405539	2
1405541	3
1405546	2
1431581	1
1431582	5
1470065	61
1470067	6
1470068	4
1470079	1
1470082	1
1565983	8
1565984	30
1565985	77
1565986	1
1565990	2
1565991	1
1570029	11
1570030	21
1633250	4
1962189	2
1962192	2
1962193	3
2116827	16
2116830	16
2116831	4
2116832	7
2116833	66
2116838	1
2116839	5
2239879	2
2240095	1
2241007	1
2241008	27
2241549	25
2241555	266
2241556	5
2241557	1
2241558	3
2241559	1
2241560	1
2241561	1
2241568	1
2241574	1
2241578	12
2241651	43
2241652	98
2241653	4
2241654	4
2241655	1
2283634	3
2283635	3
2283636	1
2283637	2
2283638	2
2283640	4
2283642	2
2283643	1
2334653	2
2334654	1
2334655	8
2334656	30
2334659	4
2334660	14
2334661	1
2334664	5
2334667	2
2334736	3
2334741	14
2334742	2
2335184	10
2335188	3
2335189	21
2335192	1
2335196	16
2335198	13
2335203	2
2335208	1
2336866	6
2336873	3
2336874	10
2336875	196
2336876	7
2336877	2
2336880	3
2336881	9
2336882	79
2336883	3
2336884	4
2336886	1
2436970	4
2478898	23
2478916	2
2495176	10
2495177	34
2495181	2
2495182	153
2495183	4
2495184	4
2495187	1
2495188	80
2495189	153
2495190	11
2495266	55
2495267	1
2495274	12
2495275	1
2495282	1
2495283	1
2495284	3
2495285	4
2495288	1
2495289	1
2522902	2
2522903	176
2522904	7
2522905	4
2522906	6
2522907	82
2522908	4
2522909	23
2522910	11
2522911	2
2522912	2
3546639	3
3546640	6
3546689	3
3546690	160
3546691	5
3546693	10
3546695	1
3546696	1
3546699	1
3546712	2
3692520	8
3693286	2
3702100	1
3801991	2
3801993	1
6161234	6
6161236	1
6161239	3
6161240	135
6161241	17
6161242	3
6161243	4
6161244	1
6161245	3
6161246	4
6161247	7
6161249	4
6161251	4
6161252	4
6161253	16
6516730	4
6520458	1
6520469	1
6520990	2
6649331	2
6649332	25
6649338	2
6649340	27
6649348	1
6684048	19
6684049	3
6684053	2
6684054	1
6684057	22
6684061	1
6684063	1
6693620	2
6693622	54
6693624	5
6693625	2
6693626	12
6695646	2
6932018	1
6932019	4
6932073	59
6932078	13
6932080	1
6932085	3
6932087	1
6932098	4
6932104	9
6932105	1
6932106	7
6948259	20
6948260	69
6948261	12
6948265	1
7829764	8
7829766	6
7829773	4
7841489	77
7841490	4
7841491	71
7841492	590
7841493	22
7841494	2
7841495	5
7841496	2
7841497	7
7841498	1
7875890	4
7905229	3
7905235	1
7905237	14
8045337	248
8045338	5
8045340	3
8045341	32
8045342	550
8045343	21
8045344	47
8045345	10
8045346	8
8045347	1
8045403	2
8404220	4
8404224	1
8404225	2
8404226	7
8404227	2
8404232	3
9327953	1
9327954	21
9331392	1
9331393	54
9331394	4
9427923	1
9427924	10
9429589	15
9429590	2
9429591	1
9429594	3
9642825	3
9642829	2
9642831	1
9642834	2
9665007	9
9665009	1
9665019	1
9665025	1
9788969	1
9788970	74
9788972	1
9788975	79
9788976	2
9788979	20
9789314	6
9789315	3
10043163	3
10044628	1
10044633	6
10044819	3
10044829	2
10044834	8
10044835	8
10044841	5
10044847	3
10044850	1
10045556	7
10049759	1
10049766	4
10049767	3
10076073	41
10076076	2
10076077	10
10076078	355
10076079	7
10076080	150
10076081	4
10076082	1
10076083	3
10076084	3
10240659	2
10240661	2
10241136	5
10241290	2
10241292	1
10241295	21
10241296	5
10368634	6
10368643	1
10368653	3
10368654	2
10441655	12
10441656	3
10441657	1
10441658	21
10441659	1
10441660	12
10441665	2
10441666	2
10480197	18
10480199	2
10480200	48
10480201	256
10480202	3
10480203	51
10480204	4
10480208	1
10480565	2
10480566	6
10480567	3
10480568	50
10480569	5
10480570	5
10480571	4
10502787	8
10502865	5
10502867	1
10511958	3
10690809	2
10690810	4
10690814	28
10690819	1
10690820	3
10690822	2
10690823	1
10690824	4
10690828	1
10690830	3
11084099	170
11084100	2
11084102	22
11084105	1
11090585	1
11346335	3
11346339	4
11346341	20
11348482	8
11348490	7
11348491	10
11348492	1
11348493	2
11348495	1
11359627	3
11359635	1
11722346	9
11722347	42
11722348	4
11722349	3
11722350	2
11722356	1
11722357	1
11722358	1
11722360	1
11734085	7
11734086	4
11734087	19
11734088	18
11734089	2
11734090	5
11734092	3
11734105	1
11734408	22
11734414	2
11785907	1
11785915	2
11810825	34
11810826	239
11810827	12
11810828	47
11810829	2
11810830	5
11810832	4
11810835	2
11810837	1
11810839	3
11814851	1
11849533	3
11849539	1
11849642	6
11903186	5
11903187	1
11903188	10
11903195	2
11903201	1
12035594	132
12035595	12
12035596	18
12035597	12
12035598	41
12035600	1
12035603	9
12035608	1
12073252	6
12073559	4
12073560	56
12073564	1
12073565	3
12073566	36
12073567	3
12073568	24
12073569	3
12073570	1
12073571	3
12073572	5
12092096	76
12092097	1
12092098	3
12092100	4
12092101	45
12092102	4
12092104	1
12092106	2
12092107	1
12092108	1
12204263	4
12204268	1
12237852	1
12269233	5
12269234	11
12269235	1
12269246	1
12269277	632
12269278	11
12269279	205
12269280	29
12269281	30
12269282	8
12269283	24
12269284	76
12269285	151
12269286	16
12269287	17
12269288	16
12269289	12
12269290	4
12269291	5
12269292	7
12269293	9
12567638	3
12569422	5
12569493	3
12569495	1
12569498	1
12569950	13
12570416	6
12570418	2
12570423	2
12572096	10
12572097	22
12580318	8
14114339	4
14114574	3
14114582	2
14149994	1
14149995	3
14151570	4
14942122	10
14942969	7
15020818	1
15394645	10
15394647	3
15394648	15
15394652	5
15442450	44
15442456	3
15444539	125
15444540	1
15444544	7
15444546	1
15444547	1
15444548	1
15444549	11
15444550	1
15444553	1
15546971	4
15546974	4
15546982	1
15755335	65
15755336	5
15755341	226
15755342	17
15755343	3
15755344	79
15755345	9
15755346	6
15755347	32
15755348	179
15755349	1
15755351	2
15755352	14
15755353	27
15755354	8
15755355	3
15755356	27
15756702	1
15756703	10
15756704	41
15756705	72
15756706	7
15756707	1
15756709	1
15756715	1
15756718	1
15756719	1
15756826	8
15756827	166
15756828	2
15756829	8
15756830	1
15756833	1
15756834	2
15756835	31
15756836	2
15756837	2
15756838	2
15756840	1
15897791	4
15898190	3
15898224	2
15898225	3
15898227	5
15988525	7
15988528	3
15988776	2
15988784	3
15993700	2
15995539	3
16015145	3
16061262	17
16061263	122
16061264	13
16061265	1
16061266	2
16061267	2
16111865	1
16112972	2
16112975	5
16112976	2
16113076	1
16113077	32
16113078	2
16113079	28
16113084	3
16113085	48
16113086	5
16113087	6
16113088	3
16257221	2
16258727	5
16266949	2
16266951	70
16266952	15
16266954	2
16360545	6
16383803	2
16722088	22
16722089	1
16722090	1
16722092	2
16722093	8
16722094	1
16722855	16
16722856	37
16722862	38
16722865	70
16722866	4
16722867	2
16722868	11
16722869	3
16722877	1
16722878	20
16722880	2
16722882	1
16724624	29
16724636	1
16724638	83
16724639	40
16724640	291
16724641	39
16724642	1
16724644	5
16785711	5
16785713	2
16786572	3
16786573	132
16786574	5
16786576	2
16786578	16
16786581	1
16786583	1
17299454	30
17299455	1
17299463	1
17690487	1
17690493	2
17690494	6
17690499	3
17690501	1
17690503	1
17690504	3
18024358	4
18024362	2
18024363	23
18024364	78
18024367	1
18024370	17
18704977	197
18704978	13
18704979	7
18704980	2
18704981	3
19567191	2
19567195	1
19585483	3
19585507	4
19585510	1
19585516	1
19585518	8
19585937	3
19585940	2
19586575	2
19586580	5
19586619	3
19586621	8
19586622	7
19655479	2
19655483	6
19655773	3
19655782	4
19655791	1
19655793	2
19655794	2
19953113	13
19953119	5
19953121	47
19953122	156
19953127	1
19953128	39
19953129	2
19956305	2
19956311	2
19956313	9
19956316	1
19983836	6
19983842	2
19984945	20
19984946	315
19984947	44
19984948	25
19984949	10
19984950	11
20239430	1
20239436	3
20417653	1
20417657	4
20518311	2
20881502	2
20881506	3
20881510	6
20881513	4
20945386	1
20945393	1
20945394	4
20945395	17
20945396	21
20945397	2
20945399	9
20977229	1
20977230	11
20977231	4
20977232	27
20977233	3
20977240	1
20977245	1
20977247	3
20977248	1
20977809	3
20977810	137
20977811	1
20977813	1
20977814	2
20977815	17
20977819	6
20977821	1
20977999	3
20978003	4
20978004	10
21793229	28
21904889	1
21904893	3
21904896	14
21904899	4
21904900	3
21904902	4
21904903	9
21904904	2
21904905	3
22416624	2
22417296	4
22418110	4
22418113	3
22418117	2
22418119	4
22418261	43
22418886	1
22418906	2
22418907	40
22418908	1
22418909	1
22418910	2
22419228	5
22419229	2
22419230	20
22419238	1
22419243	1
22419435	68
22419436	647
22419437	29
22419438	319
22419439	25
22419440	11
22419441	12
22419442	14
22419443	83
22419444	16
22854538	5
22854540	1
22857179	35
22857182	1
22857183	1
22857192	1
22966093	1001
22966094	64
22966095	62
22966096	22
22966097	18
22966098	340
22966099	1587
22966100	13292
22966101	450
22966102	162
22966103	151
22966104	118
22966105	109
22966106	241
22966107	69
22966108	37
22966109	73
22966110	67
22966111	76
22966112	46
22966113	48
22966168	10
22966169	1
22966170	1
22966171	46
22966172	1
22966174	1
22966175	16
22966176	1
22966177	1
22966178	1
22966180	1
22966182	2
22966183	1
22966185	1
22966186	1
22966188	2
22966189	1
22966695	7
22966696	15
22974596	334
22974597	20
22974598	2
22974599	506
22974600	17
22974601	1090
22974602	98
22974603	367
22974604	37
22974605	17
22974606	10
22974607	3
22988023	1348
22988024	13754
22988025	1566
22988026	185
22988027	1173
22988028	1975
22988029	3890
22988030	132
22988031	227
22988032	93
22988033	61
22988034	31
22988035	34
22988036	54
22988037	31
22988038	28
22988039	40
22988040	25
22988041	27
22988042	34
22988043	21
22988044	411
22988124	216
22988125	5
22988127	168
22988128	1309
22988129	41
22988130	9
22988131	15
22988132	12
22988133	5
22988134	3
22988135	45
23240245	2
23240246	2
23240249	1
23240254	1
23240264	1
23241084	8
23241166	2
23241172	1
23241817	14
23241823	2
23410176	8
23410178	1
23410180	1
23410182	1
23410183	9
23410184	2
23410185	1
23410189	1
23410193	1
23410196	1
24022905	3
24022906	8
24022914	5
24022915	2
24078345	2
24078346	4
24078347	1
24078350	2
24086387	21
24086391	4
24086395	4
24086396	7
24086397	1
24086399	1
24086401	1
24088330	3
24088548	1
24088549	32
24088550	4
24088551	3
24114191	9
24114719	5
24114720	4
24114721	63
24114726	1
24114727	2
24114729	1
24114731	3
24114734	1
24114735	1
24114737	1
24114738	1
24114739	1
24122028	184
24122029	7
24122030	5
24122031	4
24122032	5
24289169	7
24289929	64
24289930	9
24289931	5
24289932	3
24289933	21
24289934	15
24289935	19
24289939	1
24289948	30
24289949	2
24795819	3
24799465	8
24799466	32
24799468	2
24799472	2
24799473	2
24863504	1
24863505	10
24863510	7
24865726	2
24867525	4
24867526	1
24867530	13
24867532	2
24867533	1
24978893	25
24996830	4
24996834	15
24999754	54
24999757	1
24999758	2
24999759	1
24999762	9
24999763	4
24999769	1
24999771	2
24999772	3
24999773	1
25168281	1
25168516	1
25168517	1
25170758	3
25170759	78
25170760	3
25170761	3
25170767	1
25170808	7
25170809	54
25170815	1
25170816	20
25170819	3
25170820	1
25170822	1
25687908	1
25688001	7
25688752	1
25688759	2
25688760	13
25688765	2
25688851	3
25688852	1
25825219	7
25825222	2
25825223	6
25825228	1
25825929	3
25825933	1
25825934	1
25826695	4
25826697	8
25826702	1
25895370	18
25895371	1
25895373	1
25895376	323
25895377	6
25895378	3
25895379	6
25895383	1
25895384	1
26110933	14
26110936	7
26110939	53
26110940	1
26110942	1
26112695	8
26112696	1
26112697	5
26112698	45
26112706	1
26143229	1
26143233	3
26144710	52
26144711	451
26144712	21
26144713	13
26144714	60
26144715	22
26144716	2
26144717	16
26144718	1
26144719	2
26144984	1
26144985	2
26158778	1
26159426	16
26159427	1
26159428	71
26159429	1
26159430	2
26159432	5
26159433	82
26159434	6
26159435	2
26159436	2
26227276	3
26362333	2
26362334	3
26362336	2
26362341	2
26362934	3
26489120	1
26489121	5
26490453	1
26497357	21
26497358	1
26497361	106
26497362	3
26497363	73
26497364	1
26497365	2
26516374	1
26605298	7
26605300	9
26605302	3
26607811	7
26607812	31
26607815	1
26607816	13
26607818	3
26607819	2
26607823	1
26608006	591
26608007	1134
26608008	123
26608009	47
26608010	125
26608011	1636
26608012	1130
26608013	7970
26608014	428
26608015	110
26608016	78
26608017	33
26608018	21
26608019	37
26608020	15
26647014	3364
26647015	208
26647016	49
26647017	38
26647018	28
26795714	5
26795716	22
26795720	4
26795755	2
26797154	2
26797161	2
26797782	3
26797784	2
26797785	18
26797786	1
26797788	3
26797789	2
26797793	3
26797794	6
26797800	3
26797814	1
26802456	20
26802457	13
26802461	30
26802462	224
26802463	3
26803131	1
26803132	10
26803157	1
26901514	16
26901515	207
26901516	1
26901517	2
26901519	21
26901521	8
26901522	5
26901523	7
26901524	1
26901525	4
26901526	1
27107949	53
27107951	40
27108593	4
27108594	17
27108598	1
27124411	5
27124418	2
27124786	23
27124787	1
27124789	1
27124792	2
27124793	3
27124893	1
27182205	17
27182208	190
27182209	13
27182210	1
27182211	9
27182212	13
27184090	2
27184096	5
27190948	2
27272884	36
27272885	9
27272886	12
27272887	267
27272888	108
27272889	197
27272890	9
27272891	1
27273064	1
27273068	7
27273360	5
27273363	16
27273364	1
27273378	3
27327144	5
27327145	18
27327146	2
27327151	1
27327377	6
27634732	10
27634733	115
27634734	8
27634735	7
27634736	18
27634737	6
27634738	3
27634740	1
27634994	11
27662891	326
27662892	35
27662893	1
27662894	3
27662895	2
27662896	1
27680422	122
27680423	8
27680425	2
27722322	1
28088115	8
28088117	1
28088121	1
28088133	3
28089626	9
28089632	7
28089633	3
28150279	60
28150280	46
28150281	10
28150282	54
28150283	3
28150285	2
28150814	6
28150815	33
28150951	2
28150953	11
28150963	6
28178039	70
28178040	11
28178043	2
28178046	1
28178048	1
28178057	2
28178180	1
28178185	3
28213183	37
28213184	5
28213185	48
28213186	229
28213187	1
28213188	4
28213189	67
28213190	5
28213191	2
28213192	2
28213193	24
28213194	1
28213195	5
28213197	2
28285663	6
28294604	5
28294605	43
28294606	12
28294607	2
28564609	92
28564610	258
28564611	8
28564612	2
28564613	1
28564614	4
28564615	1
28564616	5
28564617	43
28564619	3
28609000	6
28609002	26
28609003	1
28609004	2
28662476	16
28662478	7
28662479	2
28697122	1
28697123	4
28826820	11
28826822	1
28826823	1
28826875	2
28836146	6
28836151	2
28836159	1
28864677	2
28864678	1
28864750	1
28865496	1
28865499	2
28865503	2
28865595	2
28865596	2
28865613	3
28904249	2
28904267	5
28904272	18
28904274	2
28904276	2
28904286	4
28904289	3
28905051	4
28905057	1
28905069	3
28921955	3
28921961	7
29044503	4
29044504	7
29044512	3
29044516	3
29044719	4
29044720	15
29044721	5
29045863	13
29045864	1
29045869	3
29096284	4
29096287	148
29096288	4
29096289	4
29096293	1
29096296	3
29446546	33
29446551	1
29446552	36
29446553	10
29446557	1
29653312	15
29653313	5
31205527	32
31205531	1
31837759	14
31837762	2
31837764	6
31837765	16
31837781	27
31837784	3
31837785	1
31837786	2
31837787	5
31837795	1
31837798	1
31843880	8
31907521	1
31907522	4
31907524	2
31907525	4
31907526	5
31907527	3
31907528	7
32053284	5
32053286	43
32053287	1
[truncated: 109,050 more rows]
